# Supplementary material for: A Comprehensive Analysis of Interaction and Localization of Arabidopsis SKP1-LIKE (ASK) and F-Box (FBX) Proteins
Source: PLoS One. 2012 Nov 15;7(11):e50009. doi: 10.1371/journal.pone.0050009 (PMC3499479; doi:10.1371/journal.pone.0050009)
Supplement: Figure S1 — Comparison of expression patterns of ASK genes in various tissues by GENEVESTIGATOR. ATH1: 22k array was used as the platform. Microarray was performed in tissues of callus (1), cell culture/primary cell (2), sperm cell (3), protoplast (4), guard cell protoplast (5), mesophyll cell protoplast (6), root protoplast (7), root cap protoplast (8), columella protoplast (9), lateral root cap protoplast (10), root epidermis and lateral root cap protoplast (11), root cortex protoplast (12), root endodermis and quiescent center protoplast (13), root stele protoplast (14), root phloem protoplast (15), root xylem protoplast (16), root cortex, endodermis and quiescent center protoplast (17), root epidermis protoplast (18), root epidermal atrichoblast protoplast (19), root culture (20), seedling (21), cotyledon (22), hypocotyl (23), radicle (24), imbibed seed (25), shoot apical meristem (26), inflorescence (27), flower (28), pistil (29), carpel (39), ovary (31), ovule (32), stigma (33), petal (34), sepal (35), stamen (36), anther (37), pollen (38), abscission zone (39), pedical (40), silique (41), replum (42), seed (43), embryo (44), endosperm (45), micropylar endosperm (46), peripheral endosperm (47), chalazal endosperm (48), testa (49), general seed coat (50), chalazal seed coat (51), suspensor (52), stem (53), developing meristemoid zone (54), node (55), shoot apex (56), cauline leaf (57), rosette (58), juvenile leaf (59), adult leaf (60), petiole (61), senescent leaf (62), hypocotyl (63), xylem (64), cork (65), leaf primordial (66), stem (67), axillary bud (68), axillary shoot (69), shoot apex (70), roots (71), primary root (72), root tip (73), meristematic zone (74), elongation zone (75), root hair zone (76), stele (77), pericycle (78) or lateral root (79). Percentage expression potential is shown from 0 (white) to 100 (dark brown) % according to the six-grade system. (XLSX) [file pone.0050009.s001.xlsx]

## Sheet: Sheet1
Figure S1
		1	2	3	4	5	6	7	8	9	10	11	12	13	14	15	16	17	18	19	20	21	22	23	24	25	26	27	28	29	30	31	32	33	34	35	36	37	38	39	40	41	42	43	44	45	46	47	48
ASK1
ASK2
ASK3&4
ASK5
ASK6
ASK7
ASK8
ASK9
ASK10
ASK11&12
ASK13
ASK14
ASK15
ASK16
ASK17
ASK18
ASK19
ASk20
[truncated: 31 more columns]
