# Supplementary material for: A Comprehensive Analysis of Interaction and Localization of Arabidopsis SKP1-LIKE (ASK) and F-Box (FBX) Proteins
Source: PLoS One. 2012 Nov 15;7(11):e50009. doi: 10.1371/journal.pone.0050009 (PMC3499479; doi:10.1371/journal.pone.0050009)
Supplement: Figure S2 — Comparison of expression patterns of FBX genes in various tissues by GENEVESTIGATOR. ATH1: 22k array was used as the platform. Microarray was performed in tissues of callus (1), cell culture/primary cell (2), sperm cell (3), protoplast (4), guard cell protoplast (5), mesophyll cell protoplast (6), root protoplast (7), root cap protoplast (8), columella protoplast (9), lateral root cap protoplast (10), root epidermis and lateral root cap protoplast (11), root cortex protoplast (12), root endodermis and quiescent center protoplast (13), root stele protoplast (14), root phloem protoplast (15), root xylem protoplast (16), root cortex, endodermis and quiescent center protoplast (17), root epidermis protoplast (18), root epidermal atrichoblast protoplast (19), root culture (20), seedling (21), cotyledon (22), hypocotyl (23), radicle (24), imbibed seed (25), shoot apical meristem (26), inflorescence (27), flower (28), pistil (29), carpel (39), ovary (31), ovule (32), stigma (33), petal (34), sepal (35), stamen (36), anther (37), pollen (38), abscission zone (39), pedical (40), silique (41), replum (42), seed (43), embryo (44), endosperm (45), micropylar endosperm (46), peripheral endosperm (47), chalazal endosperm (48), testa (49), general seed coat (50), chalazal seed coat (51), suspensor (52), stem (53), developing meristemoid zone (54), node (55), shoot apex (56), cauline leaf (57), rosette (58), juvenile leaf (59), adult leaf (60), petiole (61), senescent leaf (62), hypocotyl (63), xylem (64), cork (65), leaf primordial (66), stem (67), axillary bud (68), axillary shoot (69), shoot apex (70), roots (71), primary root (72), root tip (73), meristematic zone (74), elongation zone (75), root hair zone (76), stele (77), pericycle (78) or lateral root (79). Percentage expression potential is shown from 0 (white) to 100 (dark brown) % according to the six-grade system. (XLSX) [file pone.0050009.s002.xlsx]

## Sheet: Sheet1
Figure S2
		1	2	3	4	5	6	7	8	9	10	11	12	13	14	15	16	17	18	19	20	21	22	23	24	25	26	27	28	29	30	31	32	33	34	35	36	37	38	39	40	41	42	43	44	45	46	47	48
At1g10780
At1g11270
At1g13570
At1g21410
At1g21760
At1g23390
At1g23780
At1g25280
At1g30790
At1g30950
At1g31080
At1g47270
At1g47340
At1g47730
At1g51290
At1g51550
At1g53790
At1g57790
At1g60570
At1g63090
At1g66310
At1g68050
At1g69630
At1g70590
At1g76900
At1g76920
At1g77000
At1g78100
At2g02230
At2g04230
At2g07140
At2g17020
At2g17030
At2g18280
At2g20380
At2g22030
At2g24250
At2g25490
At2g29820
At2g31470
At2g43270
At2g44030
At2g44130
At2g47900
At3g03360
At3g04660
At3g06240
At3g06380
At3g08750
At3g13820
At3g13830
At3g16580
At3g16740
At3g17490
At3g18720
At3g22940
At3g23880
At3g24760
At3g26010
At3g26810
At3g48880
At3g50080
At3g52030
At3g54480
At3g54650
At3g59000
At3g62230
At3g62430
At4g02310
At4g02440
At4g05460
At4g08980
At4g10400
At4g17200
At4g19940
At4g24210
At4g26340
At4g27050
At4g29370
At4g39240
At5g03970
At5g15710
At5g18680
At5g21040
At5g25350
At5g26960
At5g39250
At5g41490
At5g44980
At5g45360
At5g49610
At5g51250
At5g52880
At5g53840
At5g63520
At5g65850
[truncated: 31 more columns]
