# Supplementary material for: A Comprehensive Analysis of Interaction and Localization of Arabidopsis SKP1-LIKE (ASK) and F-Box (FBX) Proteins
Source: PLoS One. 2012 Nov 15;7(11):e50009. doi: 10.1371/journal.pone.0050009 (PMC3499479; doi:10.1371/journal.pone.0050009)
Supplement: Figure S3 — Comparison of expression patterns of FBX genes in various tissues by GENEVESTIGATOR. AGRO1: AGRONOMICS whole genome tiling array was used as the platform. Microarray was performed in tissues of seedling (1), inflorescence (2), raceme (3), flower (4), shoot (5), rosette (6), leaf (7), juvenile leaf (8) or adult leaf (9). Percentage expression potential is shown from 0 (white) to 100 (dark brown) % according to the six-grade system. (XLSX) [file pone.0050009.s003.xlsx]

## Sheet: Sheet1
Figure S3
		1	2	3	4	5	6	7	8	9
At1g09650
At1g22220
At1g23770
At1g30920
At1g64840
At1g65770
At1g67190
At1g76830
At1g78760
At2g02320
At2g14710
At2g16220
At2g17690
At2g26860
At2g41170
At3g10430
At3g16210
At3g17540
At3g19560
At3g21130
At3g24580
At3g46050
At3g54460
At3g57580
At3g58930
At3g58940
At3g59150
At3g59160
At3g59200
At3g59210
At3g59250
At3g60710
At4g12560
At4g18380
At4g19930
At4g39290
At4g39760
At5g02930
At5g15620
At5g42430
At5g56420
At5g67140
