# Supplementary material for: A Comprehensive Analysis of Interaction and Localization of Arabidopsis SKP1-LIKE (ASK) and F-Box (FBX) Proteins
Source: PLoS One. 2012 Nov 15;7(11):e50009. doi: 10.1371/journal.pone.0050009 (PMC3499479; doi:10.1371/journal.pone.0050009)
Supplement: Table S1 — Information of cloned FBXs and summaries of Y2H, BiFC experiments, microarray comparison and subcellular localization. (XLSX) [file pone.0050009.s004.xlsx]

## Sheet: Sheet1
Table S1 Information of cloned FBXs and the summaries of Y2H,BiFC experiments, microarray comparison and subcellular localization.
No.	AGI	Domainsa	Y2Hb	ASKsc																			BiFCd	Genevestigator		Subcellular localization
				1	2	3	4	5	7	8	9	10	11	12	13	14	16	17	18	19	20A	20B		Platforme	Expressf
1	At1g05080	FBD, FBX, LRR	N
2	At1g06630	FBX	N
3	At1g09650	FBA, FBX	Y													L			L	L				AGRO1	Y
4	At1g10780	FBX, FBX-like	Y	L	H								H	H										ATH1	Y
5	At1g11270	FBA, FBX	Y			L													L					ATH1	Y
6	At1g12170	FBA, FBX	N
7	At1g12190	FBA, FBX	N
8	At1g12710	FBX	N
9	At1g12820	FBX	N
10	At1g13200	FBA, FBX	N
11	At1g13570	FBD, FBX, LRR	Y	H	H	H	H				H		H	H	H	H								ATH1	Y
12	At1g13780	FBD, FBX, LRR	N
13	At1g15680	FBX	N
14	At1g19070	FBX	N
15	At1g19160	FBA, FBX	N
16	At1g20940	FBX	N
17	At1g21410	FBX	Y	H	H								H	H	H	L			L					ATH1	Y	Nuclear
18	At1g21760	FBX, FBX-like	Y	H	H	L	L						H	H	H	H								ATH1	Y	Nuclear, Cytoplasm, Speckled
19	At1g22040	FBX, FBX-like Kelch	N
20	At1g22220	FBX	Y	L	H		H						H	H	L									AGRO1	Y
21	At1g23390	FBX	Y	L	H	H	L				H		H	H	H	L	L		L	L	L	L		ATH1	Y	Cytoplasm, Speckled
22	At1g23770	FBX, FBX-like	Y	H	H								H	H										AGRO1	N
23	At1g23780	FBX, FBX-like	Y	H	H	L	H						H	H	L	H								ATH1	Y
24	At1g25280	FBX, TUB	Y	L	L																			ATH1	Y
25	At1g27340	FBX	N
26	At1g30090	FBX, Kelch	N
27	At1g30790	FBA, FBX	Y													H	L						O	ATH1	Y	Cytoplasm
28	At1g30920	FBA, FBX	Y	L	H								H	H	H	H	H							AGRO1	N
29	At1g30950	FBX	Y	H	H								H	H		H								ATH1	N
30	At1g31080	FBA, FBX	Y													H								ATH1	Y
31	At1g32020	FBX	N
32	At1g32140	FBA, FBX	N
33	At1g32420	FBA, FBX	N
34	At1g32660	FBA, FBX	N
35	At1g43640	FBX, TUB	N
36	At1g47270	FBX, FBX-like, TUB	Y	H	H								L	L	H									ATH1	Y
37	At1g47340	FBA, FBX	Y	H	H						H		H	H	H	H	H	H	H	H				ATH1	Y
38	At1g47390	FBA, FBX	N
39	At1g47730	FBA, FBX	Y													L							D	ATH1	Y	Nuclear, Cytoplasm
40	At1g47790	FBA, FBX	N
41	At1g47800	FBA, FBX	N
42	At1g47810	FBA, FBX	N
43	At1g48060	FBA, FBX	N
44	At1g49360	FBX	N
45	At1g50870	FBA, FBX	N
46	At1g50980	FBD, FBX	N
47	At1g51290	FBA, FBX	Y													L								ATH1	Y
48	At1g51320	FBA, FBX	N
49	At1g51370	FBD, FBX, LRR	N
50	At1g51550	FBX, FBX-like	Y	H	H	H	H				H		H	H	H	H								ATH1	Y
51	At1g52490	FBA, FBX	N
52	At1g52650	FBX	N
53	At1g53320	FBX, TUB	N
54	At1g53370	FBA, FBX	N
55	At1g53790	FBA, FBX	Y	H	H							L	H	H	H	H	H	H	L	L				ATH1	Y
56	At1g54550	FBA, FBX	N
57	At1g55000	FBX, FBX-like, LysM	N
58	At1g55070	FBA, FBX	N
59	At1g55270	FBX, Kelch	N
60	At1g55590	FBX	N
61	At1g57790	DUF295, FBX	Y	H	H	L	H				H		H	H		H								ATH1	Y
62	At1g58090	FBA, FBX	N
63	At1g58310	FBX, LRR	N
64	At1g60370	FBA, FBX	N
65	At1g60570	FBX, FBX-like, Kelch	Y												L	L			L					ATH1	Y
66	At1g61540	FBX, Kelch	N
67	At1g63090	FBX	Y	L	H								H	H										ATH1	Y
68	At1g64540	FBX, FBX-like, LRR	N
69	At1g64840	DUF295, FBX	Y	H	H																			AGRO1	Y	Speckled
70	At1g65770	DUF295, FBX	Y	L	H								L	H										AGRO1	N
71	At1g65990	FBA, FBX, Redoxin	N
72	At1g66310	FBD, FBX, LRR	Y		L	H	H																	ATH1	Y
73	At1g66490	FBA, FBX	N
74	At1g67190	FBX, FBX-like, LRR	Y	H	H	L	H						H	H	H	H								AGRO1	Y	Cytoplasm
75	At1g67390	FBX	N
76	At1g68050	FBX, Kelch, PAS	Y	H	H								H	H	H									ATH1	Y
77	At1g69630	FBD, FBX	Y			H	H																	ATH1	Y
78	At1g70590	FBX, Sel1	Y	H	H	H	H				H		H	H	H			H	H	H	H	H		ATH1	Y
79	At1g70970	FBA, FBX	N
80	At1g76830	FBA, FBX	Y												L	L			L					AGRO1	N
81	At1g76900	FBX, TUB	Y	L	L										L									ATH1	Y
82	At1g76920	FBX, Kelch	Y		H								H	H	H									ATH1	Y
83	At1g77000	FBX	Y	L	L										H									ATH1	Y
84	At1g77880	FBX	N
85	At1g78100	FBX	Y	H	H		H						H	H	H	H								ATH1	Y
86	At1g78280	FBX, JmjC, APH	N
87	At1g78730	FBD, FBX, LRR	N
88	At1g78750	FBD, FBX, LRR	N
89	At1g78760	FBD, FBX	Y		H	H	H																	AGRO1	N
90	At1g80110	FBX, FBX-like	N
91	At1g80960	FBX	N
92	At2g02230	FBX	Y	H	H	L	H						H	H	H	L								ATH1	Y
93	At2g02310	FBX	N
94	At2g02320	FBX	Y	H	H								H	H										AGRO1	N
95	At2g04230	FBD, FBX, LRR	Y		H	H	H																	ATH1	Y
96	At2g04920	FBA, FBX	N
97	At2g07140	FBA, FBX	Y																H					ATH1	Y
98	At2g11200	FBX	N
99	At2g14710	FBA, FBX	Y										L	L	H	H	H		H					AGRO1	N
100	At2g16220	FBA, FBX	Y													H	L		L					AGRO1	N
101	At2g16450	FBA, FBX	N
102	At2g16810	FBA, FBX	N
103	At2g17020	FBX	Y	L	H								H	H		H								ATH1	Y
104	At2g17030	DUF295, FBX	Y	H	H	H	H	H	H	H	H	H	H	H	H	H	H							ATH1	Y
105	At2g17690	DUF295, FBX	Y	L	H																			AGRO1	N
106	At2g18280	FBX, TUB	Y	L	L										L									ATH1	Y
107	At2g18780	FBA, FBX	N
108	At2g18915	FBX, FBX-like, Kelch, PAS	N
109	At2g19630	FBA, FBX	N
110	At2g20380	FBX, Kelch	Y			L																		ATH1	Y
111	At2g22030	FBX, Kelch	Y												H								D	ATH1	Y
112	At2g22050	FBX, Kelch	N
113	At2g23160	FBA, FBX	N
114	At2g24250	DUF295, FBX	Y	H	H																			ATH1	Y	Chloroplast
115	At2g25490	FBX, FBX-like	Y	H	H		H						H	H	H	H			H					ATH1	Y	Nuclear, Cytoplasm, Speckled
116	At2g26030	FBD, FBX, LRR	N
117	At2g26850	FBX	N
118	At2g26860	FBD, FBX, LRR	Y			L	H																	AGRO1	Y
119	At2g27520	FBA, FBX	N
120	At2g29820	FBX, Kelch	Y			L																		ATH1	N
121	At2g29830	FBX, Kelch	N
122	At2g29910	FBX, LRR	N
123	At2g31470	FBA, FBX	Y													L								ATH1	Y
124	At2g32560	FBX	N
125	At2g33190	DUF295, FBX	N
126	At2g33200	DUF295, FBX	N
127	At2g38590	FBA, FBX	N
128	At2g39490	FBX	N
129	At2g40910	FBA, FBX	N
130	At2g40920	FBA, FBX	N
131	At2g41170	FBX	Y	L	L								L	L										AGRO1	Y
132	At2g41360	FBX	N
133	At2g42720	FBX, LRR	N
134	At2g42730	FBX, LRR, TFIIS	N
135	At2g43260	FBA, FBX	N
136	At2g43270	FBX	Y													L								ATH1	Y
137	At2g43440	FBA, FBX	N
138	At2g44030	FBX, Kelch	Y												L									ATH1	Y
139	At2g44130	FBX, Kelch	Y		L										H									ATH1	Y
140	At2g44630	FBX, Kelch	N
141	At2g44700	FBX	N
142	At2g44900	FBX, Arm	N
143	At2g47900	FBX, TUB	Y	L	L																			ATH1	Y
144	At3g03030	FBX	N
145	At3g03040	FBX	N
146	At3g03360	FBX, FBX-like	Y													L	L						O	ATH1	Y	Cytoplasm, Speckled
147	At3g04660	FBA, FBX	Y												H	H							O	ATH1	Y	Cytoplasm
148	At3g06240	FBA, FBX	Y	H	H						H	H	H	H	H	H	H		H	L				ATH1	Y
149	At3g06380	FBX, TUB	Y	L	L																			ATH1	Y
150	At3g06570	FBX, Kelch	N
151	At3g07870	FBA, FBX	N
152	At3g08750	FBA, FBX	Y													H			H					ATH1	Y
153	At3g08810	FBX, Kelch	N
154	At3g10240	FBA, FBX	N
155	At3g10430	FBA, FBX	Y													H			H					AGRO1	N
156	At3g13680	FBA, FBX	N
157	At3g13820	FBA, FBX	Y	L	H								H	H	L				H					ATH1	Y
158	At3g13830	FBA, FBX	Y	H	H		H				L		H	H	H	H			L					ATH1	Y
159	At3g16210	FBA, FBX	Y													L	L							AGRO1	N
160	At3g16580	FBA, FBX	Y	L	L						L	H	H	H	H	H	H		H	H				ATH1	Y
161	At3g16590	FBA, FBX	N
162	At3g16740	FBA, FBX	Y										L	L										ATH1	Y
163	At3g16880	FBA, FBX	N
164	At3g17280	FBA, FBX	N
165	At3g17320	FBA, FBX	N
166	At3g17400	FBX	N
167	At3g17490	FBA, FBX	Y																L				D	ATH1	Y
168	At3g17530	FBA, FBX, FBX-like	N
169	At3g17540	FBA, FBX	Y										L	L	L	L			H	L				AGRO1	N
170	At3g17560	FBA, FBX	N
171	At3g17570	FBA, FBX	N
172	At3g17620	FBA, FBX	N
173	At3g17710	FBA, FBX	N
174	At3g18320	FBA, FBX	Y																H					Not found
175	At3g18720	FBX	Y	L	L								L	L	L	L								ATH1	Y
176	At3g18910	FBA, FBX	N
177	At3g18980	FBA, FBX	N
178	At3g19410	FBA, FBX	N
179	At3g19560	FBA, FBX	Y	H	H	H	H				H		H	H	H	H								AGRO1	N
180	At3g19880	FBA, FBX	N
181	At3g19890	FBA, FBX	N
182	At3g20030	FBA, FBX	N
183	At3g20690	FBA, FBX	N
184	At3g20710	FBA, FBX	N
185	At3g21120	FBA, FBX	N
186	At3g21130	FBA, FBX	Y								H		H	H	H	H	H	L	H	H				AGRO1	N
187	At3g21170	FBA, FBX	N
188	At3g21410	FBA, FBX	N
189	At3g22350	FBA, FBX	N
190	At3g22700	FBA, FBX	N
191	At3g22720	FBA, FBX	N
192	At3g22730	FBA, FBX	N
193	At3g22870	FBA, FBX	N
194	At3g22940	FBA, FBX	Y																L	L				ATH1	Y
195	At3g23260	FBA, FBX	N
196	At3g23880	FBA, FBX	Y													L	L		L					ATH1	Y
197	At3g23960	FBA, FBX	N
198	At3g24580	FBA, FBX	Y		H								H	H	L				H					AGRO1	N
199	At3g24700	FBA, FBX	N
200	At3g24760	FBX	Y													H	L		H					ATH1	Y	Cytoplasm, Speckled
201	At3g25460	FBA, FBX	N
202	At3g26010	FBX	Y	H	H	H	H				H		H	H	H	H	H							ATH1	Y
203	At3g26810	FBX	Y		L								L	L	L									ATH1	Y
204	At3g42770	FBX, FBX-like, LRR	N
205	At3g43710	FBX, Kelch	N
206	At3g44060	FBX	N
207	At3g44130	FBA, FBX	Y		H										H									Not found
208	At3g44810	FBX	N
209	At3g46050	FBX, Kelch	Y												L									AGRO1	N
210	At3g47030	FBA, FBX	N
211	At3g48880	FBX, FBX-like	Y	L	H	L							L	L	L			L						ATH1	Y
212	At3g49450	FBA, FBX	N
213	At3g49510	FBA, FBX	N
214	At3g49520	FBA, FBX	N
215	At3g49980	FBA, FBX	N
216	At3g50080	FBX	Y		L																			ATH1	Y
217	At3g52030	FBX, WD40	Y	H	H		H						H	H										ATH1	Y
218	At3g52670	FBD, FBX, LRR	N
219	At3g54460	FBX, zf-CW, SNF2_N, Helicase_C	Y																H					AGRO1	Y
220	At3g54480	FBX, FBX-like	Y		L	L	H						H	H										ATH1	Y
221	At3g54650	FBX	Y		L								L	L										ATH1	Y
222	At3g56470	FBX	N
223	At3g56780	FBD, FBX, LRR	N
224	At3g57580	FBA, FBX	Y	H	H						H	H	H	H	H	H	H	L	H	H				AGRO1	Y
225	At3g57590	FBA, FBX	N
226	At3g58820	FBX	N
227	At3g58900	FBX	N
228	At3g58920	FBX, LRR	N
229	At3g58930	FBX	Y			H	H																	AGRO1	Y
230	At3g58940	FBX	Y															H	H	H				AGRO1	N
231	At3g58980	FBX, LRR	N
232	At3g59000	FBX, FBX-like, LRR	Y			L	H																	ATH1	Y
233	At3g59150	FBX	Y	H	L	H	H						H	H										AGRO1	Y
234	At3g59160	FBX, LRR	Y			H	H																	AGRO1	N
235	At3g59190	FBX, LRR	N
236	At3g59200	FBX, LRR	Y	H	H	H	H						H	H										AGRO1	N
237	At3g59210	FBX, LRR	Y			H	H																	AGRO1	Y
238	At3g59250	FBX, LRR	Y		H	H	H																	AGRO1	N
239	At3g59610	FBA, FBX	N
240	At3g60040	FBX, LRR, PPR	N
241	At3g60710	FBD, FBX	Y			H																		AGRO1	N
242	At3g61340	FBA, FBX	N
243	At3g61350	FBX, Kelch	N
244	At3g62230	FBX	Y			H	L																	ATH1	Y
245	At3g62430	FBX, LRR	Y	L	L								L	L	L									ATH1	Y
246	At3g62980	FBX, FBX-like	N
247	At4g02310	FBX, Kelch	Y												L									ATH1	Y
248	At4g02440	FBX	Y	H	H	L	H						H	H	H	H								ATH1	Y	Nuclear
249	At4g02740	FBX-like	N
250	At4g03190	FBX	N
251	At4g04690	FBA, FBX	N
252	At4g05010	FBX	N
253	At4g05460	FBX, FBX-like, LRR	Y	H	H	H	H	L	L	L	L	L	L	H	H	H	H	H	H	H	H	H		ATH1	Y	Nuclear, Cytoplasm, Speckled
254	At4g05470	FBX, FBX-like	N
255	At4g08980	FBX, FBX-like	Y	H	H	H	H	H	H	H	H	H	H	H	H	H	H	H	H	H	H	H		ATH1	Y
256	At4g09190	FBA, FBX	N
257	At4g10190	FBA, FBX	N
258	At4g10400	FBD, FBX, LRR	Y			H																		ATH1	Y
259	At4g10740	FBA, FBX	N
260	At4g11590	FBA, FBX	N
261	At4g11750	FBX, Kelch	N
262	At4g11770	FBX, Kelch	N
263	At4g12560	FBA, FBX	Y	H	H	H	H				H	H	H	H	H	H	H							AGRO1	Y
264	At4g12810	DUF295, FBX	N
265	At4g17200	FBA, FBX	Y		H								H	H	H									ATH1	Y
266	At4g17565	DUF295, FBX	N
267	At4g18380	FBX, FBX-like	Y			L																		AGRO1	Y
268	At4g19870	FBX, Kelch	N
269	At4g19930	FBA, FBX	Y													L			L					AGRO1	N
270	At4g19940	FBA, FBX	Y	L	L						L		H	H	L	H	H		H	H				ATH1	Y
271	At4g21240	FBA, FBX	N
272	At4g22060	DUF295, FBX	N
273	At4g23580	FBX, Kelch	N
274	At4g24210	FBX	Y												L									ATH1	Y
275	At4g24390	FBX	N
276	At4g25710	FBX, Kelch	N
277	At4g26340	FBD, FBX, LRR	Y			H	H																	ATH1	Y
278	At4g27050	FBX, LRR	Y			L																		ATH1	Y	Nuclear, Cytoplasm, Speckled
279	At4g29370	FBX, Kelch	Y												L									ATH1	Y
280	At4g33210	FBX, FBX-like	N
281	At4g33290	FBA, FBX	N
282	At4g33900	FBX, Kelch	N
283	At4g38870	FBA, FBX	N
284	At4g38940	FBX, Kelch	N
285	At4g39240	FBX, Kelch	Y	H	H										H									ATH1	Y
286	At4g39290	FBX, Kelch	Y												L									AGRO1	N
287	At4g39560	FBX, Kelch	N
288	At4g39570	FBX, Kelch	N
289	At4g39590	FBX, Kelch	N
290	At4g39760	FBX, Kelch	Y																L	L				AGRO1	N
291	At5g02920	FBX	N
292	At5g02930	FBX, FBX-like	Y				H																	AGRO1	N
293	At5g02980	FBX, Kelch	N
294	At5g03970	FBX	Y	H	H	L	L				H		H	H	H	H	L							ATH1	Y
295	At5g07670	FBX	N
296	At5g15620	FBX, LRR	Y	H	H								H	H										AGRO1	N
297	At5g15710	FBX	Y	H	H								L	L	H	H								ATH1	Y
298	At5g18160	FBA, FBX	N
299	At5g18680	FBX, TUB	Y	H	H										L									ATH1	Y
300	At5g18770	FBD, FBX, LRR	N
301	At5g18780	FBD, FBX	N
302	At5g21040	FBX, WD40	Y	L	L								H	H	L	H							O	ATH1	Y	Nuclear, Cytoplasm, Speckled
303	At5g22660	FBD, FBX, LRR	N
304	At5g22700	FBD, FBX, LRR	N
305	At5g22730	FBD, FBX, LRR	N
306	At5g25290	DUF295, FBX	N
307	At5g25350	FBX	Y	L	H								H	H	H	H								ATH1	Y
308	At5g26960	FBX, Kelch	Y											L										ATH1	Y
309	At5g27750	FB,D FBX, LRR	N
310	At5g36200	FBA, FBX	N
311	At5g38670	FBX, Kelch	N
312	At5g38680	FBX, Kelch	N
313	At5g39250	FBX, FBX-like	Y	H	H	L					H		H	H										ATH1	Y
314	At5g39450	FBX	N
315	At5g41490	FBA, FBX	Y															H	L	H	H	H		ATH1	Y
316	At5g41500	FBA, FBX	N
317	At5g42350	FBX	N
318	At5g42360	FBX	N
319	At5g42430	FBA, FBX	Y													H	L							AGRO1	N
320	At5g42460	FBA, FBX	N
321	At5g43190	FBX, Kelch	N
322	At5g44220	FBX	N
323	At5g44980	FBD, FBX	Y			L	L																	ATH1	Y
324	At5g45360	FBX, FBX-like, Herpes_UL92	Y	H	H	H	H	H	H	H	H	L	H	H	H	H	L							ATH1	Y
325	At5g46170	FBX-like	N
326	At5g48170	FBX, FBX-like	N
327	At5g48980	FBX, Kelch	N
328	At5g49610	FBX, FBX-like	Y	H	H	L	H				H		H	H	H	H	H		H	H				ATH1	Y
329	At5g51000	FBA, FBX	N
330	At5g51250	FBX, Kelch	Y												L									ATH1	Y
331	At5g52880	FBX, FBX-like	Y	L	H								H	H	H	L								ATH1	Y	Speckled
332	At5g53840	FBD, FBX, LRR	Y			L																		ATH1	Y
333	At5g56370	FBD, FBX, LRR	N
334	At5g56390	FBD, FBX, LRR	N
335	At5g56420	FBD, FBX, LRR	Y			L																		AGRO1	Y
336	At5g57360	FBX, FBX-like, Kelch, PAS	N
337	At5g62510	FBA, FBX	N
338	At5g62660	FBA, FBX	N
339	At5g63520	FBX, FIST	Y	H	H								H	H	H	H								ATH1	Y
340	At5g65850	FBA, FBX	Y												L	L								ATH1	Y
341	At5g67140	FBX, FBX-like	Y	H	H	L	H						H	H										AGRO1	N
a Domains were defined by Hua et al [11]. b Y2H results, FBXs interacted with any ASK (Y) or none (N). c H and L indicate high or low strength of interaction defined in Materials and Methods. d Circles and triangles indicate
FBXs which BiFC analyses were performed in Figure 3 and Table S3, respectively. e ATH1 (22k array) or AGRO1 (AGRONOMICS whole genome tilling array) was used as the platform. f Expression was observed (Y) or not (N)
in data from GENEVESTIGATOR.
