# Supplementary material for: A Comprehensive Analysis of Interaction and Localization of Arabidopsis SKP1-LIKE (ASK) and F-Box (FBX) Proteins
Source: PLoS One. 2012 Nov 15;7(11):e50009. doi: 10.1371/journal.pone.0050009 (PMC3499479; doi:10.1371/journal.pone.0050009)
Supplement: Table S2 — Comparison between in vitro and in vivo interaction of ASKs and 3 FBXs chosen from Figure 5 . (XLSX) [file pone.0050009.s005.xlsx]

## Sheet: Sheet1
Table S2 Comparison between in vitro and in vivo interaction of ASKs and 3 FBXs chosen from Figure 5.
AGI	Interaction	ASKsa
		1	2	3	4	5	7	8	9	10	11	12	13	14	16	17	18	19	20A	20B
At1g47730	Y2H													+
	BiFC											ndb
														+		+		+
At2g22030	Y2H												+
	BiFC											ndb
									+				+
At3g17490	Y2H																+
	BiFC											ndb
							+										+
a "+" indicates the interaction between experimented FBXs and ASKs. b nd; no data
