# Supplementary material for: A Comprehensive Analysis of Interaction and Localization of Arabidopsis SKP1-LIKE (ASK) and F-Box (FBX) Proteins
Source: PLoS One. 2012 Nov 15;7(11):e50009. doi: 10.1371/journal.pone.0050009 (PMC3499479; doi:10.1371/journal.pone.0050009)
Supplement: Table S3 — Primers used in this study. (XLSX) [file pone.0050009.s006.xlsx]

## Sheet: Sheet1
Table S3 Primers used in this study.
Primer name	Sequence (5'-3')	Application
1520At1g05080F	GGGGACAAGTTTGTACAAAAAAGCAGGCTTCATGGCGGAAGCCAAAATTGA	Cloning
1716At1g06630F	GGGGACAAGTTTGTACAAAAAAGCAGGCTTCATGGATGCCAAAAAGTTGGATAC	Cloning
1327At1g09650F	GGGGACAAGTTTGTACAAAAAAGCAGGCTTCATGTCGAAAAAGCAACGTTG	Cloning
2016At1g10780F	GGGGACAAGTTTGTACAAAAAAGCAGGCTTCATGGACTCTCTTCCTGATGC	Cloning
1330At1g11270F	GGGGACAAGTTTGTACAAAAAAGCAGGCTTCATGTTGAAAAGAGATTGCTCGAG	Cloning
1888At1g12170F	GGGGACAAGTTTGTACAAAAAAGCAGGCTTCATGATGCATGTAATCCTTCCATG	Cloning
1890At1g12190F	GGGGACAAGTTTGTACAAAAAAGCAGGCTTCATGGCGTGTGTGAAATTTCCG	Cloning
2018At1g12710F	GGGGACAAGTTTGTACAAAAAAGCAGGCTTCTGGGTGTGGCTCACTCTGA	Cloning
1103At1g12820F	GGGGACAAGTTTGTACAAAAAAGCAGGCTTCATGAATTATTTCCCAGACGA	Cloning
2020At1g13200F	GGGGACAAGTTTGTACAAAAAAGCAGGCTTCATGAAGGACGCAGAGAAGCG	Cloning
1708At1g13570F	GGGGACAAGTTTGTACAAAAAAGCAGGCTTCATGGGTGAATCTCCAGATTTC	Cloning
1522At1g13780F	GGGGACAAGTTTGTACAAAAAAGCAGGCTTCATGCCTGGGTTTGATAGAATTAG	Cloning
2022At1g15680F	GGGGACAAGTTTGTACAAAAAAGCAGGCTTCATGGAGAATCGAGAAGTAAACTG	Cloning
2238At1g19070F	GGGGACAAGTTTGTACAAAAAAGCAGGCTTCATGGATAGGATCAATGGTCTAT	Cloning
2240At1g19160F	GGGGACAAGTTTGTACAAAAAAGCAGGCTTCATGGGATATGATCCAATCAATTAT	Cloning
2026At1g20940F	GGGGACAAGTTTGTACAAAAAAGCAGGCTTCATGAATAATTTGCCAAGAAATTCTC	Cloning
1080At1g21410F	GGGGACAAGTTTGTACAAAAAAGCAGGCTGGATGGTGATGGGAGGAGAAG	Cloning
1332At1g21760F	GGGGACAAGTTTGTACAAAAAAGCAGGCTTCATGACTTCAGATGCTCTCAC	Cloning
2490At1g22040F	GGGGACAAGTTTGTACAAAAAAGCAGGCTTCATGGGTTCTGTTATGAGTTTGA	Cloning
2248At1g22220F	GGGGACAAGTTTGTACAAAAAAGCAGGCTTCATGGACGTTTTTGATGGACTTC	Cloning
1076At1g23390F	GGGGACAAGTTTGTACAAAAAAGCAGGCTGGATGGAGAAGAAGAAGAACAACAAC	Cloning
1334At1g23770F	GGGGACAAGTTTGTACAAAAAAGCAGGCTTCATGGATACTGGATTCGCGGA	Cloning
1336At1g23780F	GGGGACAAGTTTGTACAAAAAAGCAGGCTTCATGAAGCTAC GATTGAGACA	Cloning
1147At1g25280F	GGGGACAAGTTTGTACAAAAAAGCAGGCTTCATGTCGTTTCGAGGCATTGT	Cloning
1338At1g27340F	GGGGACAAGTTTGTACAAAAAAGCAGGCTTCATGGAAGAAGAGCTTGCCAT	Cloning
2546At1g30090F	GGGGACAAGTTTGTACAAAAAAGCAGGCTTCATGCAGAGGGTTAGGGTTTC	Cloning
1910At1g30790F	GGGGACAAGTTTGTACAAAAAAGCAGGCTTCATGAAACGTCAGGAGATAGATC	Cloning
2548At1g30920F	GGGGACAAGTTTGTACAAAAAAGCAGGCTTCATGAATAGTGAAGAAAACACAGATT	Cloning
2034At1g30950F	GGGGACAAGTTTGTACAAAAAAGCAGGCTTCATGGATTCAACTGTGTTCATCAA	Cloning
1918At1g31080F	GGGGACAAGTTTGTACAAAAAAGCAGGCTTCATGAACAGAGGAGCAAACTC	Cloning
2254At1g32020F	GGGGACAAGTTTGTACAAAAAAGCAGGCTTCATGGAGTGCGATAGAATCAGC	Cloning
1738At1g32140F	GGGGACAAGTTTGTACAAAAAAGCAGGCTTCATGACGATGATGTCCGACCT	Cloning
2010At1g32420F	GGGGACAAGTTTGTACAAAAAAGCAGGCTTCATGAAGAGAGGAAACGAAGAG	Cloning
1920At1g32660F	GGGGACAAGTTTGTACAAAAAAGCAGGCTTCATGAAACGCAAGGACGATGA	Cloning
1161At1g43640F	GGGGACAAGTTTGTACAAAAAAGCAGGCTTCATGTCGTTTCTGAGTATTGT	Cloning
1159At1g47270F	GGGGACAAGTTTGTACAAAAAAGCAGGCTTCATGTCATTGAAGAACATAGTG	Cloning
1320At1g47340F	GGGGACAAGTTTGTACAAAAAAGCAGGCTTCATGGTTTCAGTTTCCCTCC	Cloning
1742At1g47390F	GGGGACAAGTTTGTACAAAAAAGCAGGCTTCATGGCTCCTGAGGAGAAGCT	Cloning
1922At1g47730F	GGGGACAAGTTTGTACAAAAAAGCAGGCTTCATGGAGCAAAGAGAAGAGAAG	Cloning
1924At1g47790F	GGGGACAAGTTTGTACAAAAAAGCAGGCTTCATGGAGCAACAAGAGAAGAAG	Cloning
1926At1g47800F	GGGGACAAGTTTGTACAAAAAAGCAGGCTTCATGGCGGAGACAGAGAAGAA	Cloning
1928At1g47810F	GGGGACAAGTTTGTACAAAAAAGCAGGCTTCATGGCAGATACGGAGAAGAG	Cloning
2266At1g48060F	GGGGACAAGTTTGTACAAAAAAGCAGGCTTCATGGCGAGGAAAAGAAGTAAATC	Cloning
1340At1g49360F	GGGGACAAGTTTGTACAAAAAAGCAGGCTTCATGGCTTGCA GAGCAAAAGA	Cloning
2272At1g50870F	GGGGACAAGTTTGTACAAAAAAGCAGGCTTCATGGAGCAACGAGAAGAAAAC	Cloning
1700At1g50980F	GGGGACAAGTTTGTACAAAAAAGCAGGCTTCATGGCGAACAAGAACTTTTCAC	Cloning
1908At1g51290F	GGGGACAAGTTTGTACAAAAAAGCAGGCTTCATGGTCTCGGTGAACCTTCC	Cloning
1744At1g51320F	GGGGACAAGTTTGTACAAAAAAGCAGGCTTCATGGTGTCGGTCAACCTTCC	Cloning
1718At1g51370F	GGGGACAAGTTTGTACAAAAAAGCAGGCTTCATGGTGGGTGGCAAGAAGAA	Cloning
2044At1g51550F	GGGGACAAGTTTGTACAAAAAAGCAGGCTTCATGGCGGCGGAATCAACCA	Cloning
1932At1g52490F	GGGGACAAGTTTGTACAAAAAAGCAGGCTTCATGTTTAGTGTCAATAAAAGAACGC	Cloning
1536At1g52650F	GGGGACAAGTTTGTACAAAAAAGCAGGCTTCATGGATCATGTCAGCAGTCT	Cloning
1155At1g53320F	GGGGACAAGTTTGTACAAAAAAGCAGGCTTCATGCCTTTGTCACGGTC	Cloning
1934At1g53370F	GGGGACAAGTTTGTACAAAAAAGCAGGCTTCATGGAAAAACTGAAGCAGCAG	Cloning
1374At1g53790F	GGGGACAAGTTTGTACAAAAAAGCAGGCTTCATGATGCAAGAGGGGCAAC	Cloning
1746At1g54550F	GGGGACAAGTTTGTACAAAAAAGCAGGCTTCATGGCGACAGTAACCGATCT	Cloning
2046At1g55000F	GGGGACAAGTTTGTACAAAAAAGCAGGCTTCATGGCGCTTTATTGCCGTGA	Cloning
1938At1g55070F	GGGGACAAGTTTGTACAAAAAAGCAGGCTTCATGACAAAACGTAAGCAGCAG	Cloning
2274At1g55270F	GGGGACAAGTTTGTACAAAAAAGCAGGCTTCATGGATCTATCTTCTCAACGA	Cloning
2276At1g55590F	GGGGACAAGTTTGTACAAAAAAGCAGGCTTCATGGAGGAAGTGACGAGATC	Cloning
1342At1g57790F	GGGGACAAGTTTGTACAAAAAAGCAGGCTTCATGAGCGTGA ATACCAATGA	Cloning
2282At1g58090F	GGGGACAAGTTTGTACAAAAAAGCAGGCTTCATGGTGTCGAAAAAGCTTCC	Cloning
1542At1g58310F	GGGGACAAGTTTGTACAAAAAAGCAGGCTTCATGGATTTTGGTAGGTCTAGAG	Cloning
1940At1g60370F	GGGGACAAGTTTGTACAAAAAAGCAGGCTTCATGATGAACGGAGGAGAAAAG	Cloning
1428At1g60570F	GGGGACAAGTTTGTACAAAAAAGCAGGCTTCATGAGCGACGATGAAGAGC	Cloning
1430At1g61540F	GGGGACAAGTTTGTACAAAAAAGCAGGCTTCATGAACGGCGAAAAACCACT	Cloning
2294At1g63090F	GGGGACAAGTTTGTACAAAAAAGCAGGCTTCATGGGTTCAGGGTTCTCTCT	Cloning
1546At1g64540F	GGGGACAAGTTTGTACAAAAAAGCAGGCTTCATGAATCCTAGAGAGTTCATCA	Cloning
2054At1g64840F	GGGGACAAGTTTGTACAAAAAAGCAGGCTTCATGATGCCAAACTGGTCTCA	Cloning
2300At1g65770F	GGGGACAAGTTTGTACAAAAAAGCAGGCTTCATGGCTGATTGGTCTACCTT	Cloning
1750At1g65990F	GGGGACAAGTTTGTACAAAAAAGCAGGCTTCATGGCTCCAATTGATGTCGG	Cloning
1548At1g66310F	GGGGACAAGTTTGTACAAAAAAGCAGGCTTCATGGATCAAGACGGAGAGAA	Cloning
1752At1g66490F	GGGGACAAGTTTGTACAAAAAAGCAGGCTTCATGAGGACAATCTCTGATCTTC	Cloning
1276At1g67190F	GGGGACAAGTTTGTACAAAAAAGCAGGCTTCATGGACTATCTTCCTGTGGA	Cloning
2056At1g67390F	GGGGACAAGTTTGTACAAAAAAGCAGGCTTCATGAGTCAATTCCCTCTCTC	Cloning
1550At1g69630F	GGGGACAAGTTTGTACAAAAAAGCAGGCTTCATGGATGAAGATAGAGAGAAAC	Cloning
2466At1g70590F	GGGGACAAGTTTGTACAAAAAAGCAGGCTTCATGAAGCAGAGAACCTGGCC	Cloning
1944At1g70970F	GGGGACAAGTTTGTACAAAAAAGCAGGCTTCATGGAGAATTCAAGTTCCGAAA	Cloning
1946At1g76830F	GGGGACAAGTTTGTACAAAAAAGCAGGCTTCATGGAGGGAATTACAAGTTTCG	Cloning
1151At1g76900F	GGGGACAAGTTTGTACAAAAAAGCAGGCTTCATGTCGTTCCGTAGCATAGT	Cloning
1072At1g76920F	GGGGACAAGTTTGTACAAAAAAGCAGGCTGGATGGAATCGTCTCCGGTA	Cloning
1278At1g77000F	GGGGACAAGTTTGTACAAAAAAGCAGGCTTCATGGTGAGTGAAGGAGCAAC	Cloning
2066At1g77880F	GGGGACAAGTTTGTACAAAAAAGCAGGCTTCATGAGGAAGAAGAAGAAGAAGAT	Cloning
2314At1g78100F	GGGGACAAGTTTGTACAAAAAAGCAGGCTTCATGGACGCTTTTGATGCGAT	Cloning
1378At1g78280F	GGGGACAAGTTTGTACAAAAAAGCAGGCTTCATGACGACGTTAGGACAAAG	Cloning
1724At1g78750F	GGGGACAAGTTTGTACAAAAAAGCAGGCTTCATGGATGGAGCCGGTGAGAA	Cloning
1554At1g78760F	GGGGACAAGTTTGTACAAAAAAGCAGGCTTCATGGATACAGGAGGAGATGA	Cloning
2316At1g80110F	GGGGACAAGTTTGTACAAAAAAGCAGGCTTCATGATGGCAGCGAGGGCCTT	Cloning
2068At1g80960F	GGGGACAAGTTTGTACAAAAAAGCAGGCTTCATGGAGAGATCATCATCATCATC	Cloning
1344At2g02230F	GGGGACAAGTTTGTACAAAAAAGCAGGCTTCATGGAACAAA TTCACGGCGG	Cloning
2074At2g02310F	GGGGACAAGTTTGTACAAAAAAGCAGGCTTCATGGGACAAAAACTCGGCGT	Cloning
2076At2g02320F	GGGGACAAGTTTGTACAAAAAAGCAGGCTTCATGACCAAAACAAGGTGCATG	Cloning
1558At2g04230F	GGGGACAAGTTTGTACAAAAAAGCAGGCTTCATGGAACAGAAATTCAAAACCG	Cloning
1756At2g04920F	GGGGACAAGTTTGTACAAAAAAGCAGGCTTCATGTCTGATCTTCCACCGGA	Cloning
1308At2g07140F	GGGGACAAGTTTGTACAAAAAAGCAGGCTTCATGACGTTACCGGAGCTTC	Cloning
1894At2g11200F	GGGGACAAGTTTGTACAAAAAAGCAGGCTTCATGAGAGATTTAACAACAGCGAT	Cloning
1758At2g14710F	GGGGACAAGTTTGTACAAAAAAGCAGGCTTCATGGCGCATCTGAAAAACCT	Cloning
1952At2g16220F	GGGGACAAGTTTGTACAAAAAAGCAGGCTTCATGAATTCACATTTCTTAACGAATG	Cloning
1954At2g16450F	GGGGACAAGTTTGTACAAAAAAGCAGGCTTCATGAATCCAAGTCCAATAACGAT	Cloning
1956At2g16810F	GGGGACAAGTTTGTACAAAAAAGCAGGCTTCATGGGATTTTCCTTTCTCCTTGC	Cloning
1105At2g17020F	GGGGACAAGTTTGTACAAAAAAGCAGGCTTCATGGCTACCACCACCGTCGT	Cloning
2472At2g17030F	GGGGACAAGTTTGTACAAAAAAGCAGGCTTCATGGTGGATTGGTCTACACT	Cloning
2096At2g17690F	GGGGACAAGTTTGTACAAAAAAGCAGGCTTCATGGGTGATTGGTCAAAGCT	Cloning
1153At2g18280F	GGGGACAAGTTTGTACAAAAAAGCAGGCTTCATGTCTTTGAAAAGCATCCT	Cloning
1762At2g18780F	GGGGACAAGTTTGTACAAAAAAGCAGGCTTCATGCAAAAACAATCAACGACGAT	Cloning
2214At2g18915F	GGGGACAAGTTTGTACAAAAAAGCAGGCTTCATGCAAAATCAAATGGAGTGGG	Cloning
1958At2g19630F	GGGGACAAGTTTGTACAAAAAAGCAGGCTTCATGAAAACGTCTCTGCGCTTAG	Cloning
1432At2g20380F	GGGGACAAGTTTGTACAAAAAAGCAGGCTTCATGTCGTCGTCTCCAGAGAA	Cloning
2474At2g22030F	GGGGACAAGTTTGTACAAAAAAGCAGGCTTCATGAGACGAGCTATAAACTTAATC	Cloning
2328At2g22050F	GGGGACAAGTTTGTACAAAAAAGCAGGCTTCATGTCTCCTTCTTCGAAGAAG	Cloning
1962At2g23160F	GGGGACAAGTTTGTACAAAAAAGCAGGCTTCATGAATTCATCATCTCCCATATCG	Cloning
2476At2g24250F	GGGGACAAGTTTGTACAAAAAAGCAGGCTTCATGGCAATGAAAAAGAAGATATC	Cloning
1560At2g26030F	GGGGACAAGTTTGTACAAAAAAGCAGGCTTCATGAATTGCGATAGAATCTGCG	Cloning
2100At2g26850F	GGGGACAAGTTTGTACAAAAAAGCAGGCTTCATGCTTCTATACTTGCTCATC	Cloning
1562At2g26860F	GGGGACAAGTTTGTACAAAAAAGCAGGCTTCATGGACAGAATCAGTGGGTT	Cloning
1764At2g27520F	GGGGACAAGTTTGTACAAAAAAGCAGGCTTCATGGTGAGATTGGATCTTCC	Cloning
1444At2g29820F	GGGGACAAGTTTGTACAAAAAAGCAGGCTTCATGGTTGTACTCCATGAAATTCT	Cloning
1446At2g29830F	GGGGACAAGTTTGTACAAAAAAGCAGGCTTCATGGTTGTACTCTCTGAAATTCC	Cloning
1564At2g29910F	GGGGACAAGTTTGTACAAAAAAGCAGGCTTCATGGGTTCCAGAGATTTAATTAG	Cloning
1964At2g31470F	GGGGACAAGTTTGTACAAAAAAGCAGGCTTCATGAAATCACGGCGACAGAA	Cloning
1135At2g32560F	GGGGACAAGTTTGTACAAAAAAGCAGGCTTCATGTCGGTTCTTGACCTCCC	Cloning
2102At2g33190F	GGGGACAAGTTTGTACAAAAAAGCAGGCTTCATGTCTAGAGATGATAATGGTTGG	Cloning
2104At2g33200F	GGGGACAAGTTTGTACAAAAAAGCAGGCTTCATGTCGAGAACTCGTTATGATT	Cloning
1766At2g38590F	GGGGACAAGTTTGTACAAAAAAGCAGGCTTCATGACGACGATGATCTCTAATC	Cloning
2106At2g39490F	GGGGACAAGTTTGTACAAAAAAGCAGGCTTCATGGAGGAACACAAACCAGA	Cloning
2560At2g40910F	GGGGACAAGTTTGTACAAAAAAGCAGGCTTCATGAAGAGAAGGAGGAGGGA	Cloning
2342At2g40920F	GGGGACAAGTTTGTACAAAAAAGCAGGCTTCATGAAGAGAAGAAGGAAGGATC	Cloning
2108At2g41170F	GGGGACAAGTTTGTACAAAAAAGCAGGCTTCATGGAGAAACAGTACCTCAC	Cloning
2110At2g41360F	GGGGACAAGTTTGTACAAAAAAGCAGGCTTCATGGCTAGAAACGTATCGTC	Cloning
1568At2g42730F	GGGGACAAGTTTGTACAAAAAAGCAGGCTTCATGAATGCTAAAGATGTAATCAGC	Cloning
2112At2g43260F	GGGGACAAGTTTGTACAAAAAAGCAGGCTTCATGGGGGAAGAAGAAGAGAAC	Cloning
2344At2g43270F	GGGGACAAGTTTGTACAAAAAAGCAGGCTTCATGATTTACGTAGTTCCCGATC	Cloning
2114At2g43440F	GGGGACAAGTTTGTACAAAAAAGCAGGCTTCATGGAGGAAAAAAGAGAAAACACTA	Cloning
1450At2g44030F	GGGGACAAGTTTGTACAAAAAAGCAGGCTTCATGACGACCGAAGAAGACAT	Cloning
2346At2g44130F	GGGGACAAGTTTGTACAAAAAAGCAGGCTTCATGACTATGGAAGTGTCGAAAAAG	Cloning
1125At2g44630F	GGGGACAAGTTTGTACAAAAAAGCAGGCTTCATGTCTAACGCCGACGAACC	Cloning
1452At2g44700F	GGGGACAAGTTTGTACAAAAAAGCAGGCTTCATGTCTAGCTCCAACGAACC	Cloning
1424At2g44900F	GGGGACAAGTTTGTACAAAAAAGCAGGCTTCATGAGTCGTAGGGTACGGA	Cloning
1149At2g47900F	GGGGACAAGTTTGTACAAAAAAGCAGGCTTCATGTCCTTCAAGAGTCTCAT	Cloning
1570At3g03030F	GGGGACAAGTTTGTACAAAAAAGCAGGCTTCATGGATCTAGTGAGCAGTTTAC	Cloning
1572At3g03040F	GGGGACAAGTTTGTACAAAAAAGCAGGCTTCATGGATCTGTTGAGCAGTTTAC	Cloning
1078At3g03360F	GGGGACAAGTTTGTACAAAAAAGCAGGCTGGATGTCTGGGATGTTAGGGTT	Cloning
2348At3g04660F	GGGGACAAGTTTGTACAAAAAAGCAGGCTTCATGAAGAAAAGGGGAAGGAAG	Cloning
1193At3g06240F	GGGGACAAGTTTGTACAAAAAAGCAGGCTTCATGAAAGCGATCCAGTTGCT	Cloning
1157At3g06380F	GGGGACAAGTTTGTACAAAAAAGCAGGCTTCATGACGTTCCGAAGTTTACT	Cloning
1127At3g06570F	GGGGACAAGTTTGTACAAAAAAGCAGGCTTCATGTCATCAATGTTGTCCCC	Cloning
1346At3g07870F	GGGGACAAGTTTGTACAAAAAAGCAGGCTTCATGGCTTCAGAGAAGAGTTTC	Cloning
1768At3g08750F	GGGGACAAGTTTGTACAAAAAAGCAGGCTTCATGGCTTCCTCAAAGTGTTTG	Cloning
2350At3g08810F	GGGGACAAGTTTGTACAAAAAAGCAGGCTTCATGTCTTACCCGGAAAGAAAG	Cloning
1966At3g10240F	GGGGACAAGTTTGTACAAAAAAGCAGGCTTCATGGAGCAACAAGAAGAGAAGA	Cloning
1770At3g10430F	GGGGACAAGTTTGTACAAAAAAGCAGGCTTCATGGGTTCTTCTTTGCCATTTG	Cloning
1772At3g13680F	GGGGACAAGTTTGTACAAAAAAGCAGGCTTCATGACGACCATGGGCGATCT	Cloning
1774At3g13820F	GGGGACAAGTTTGTACAAAAAAGCAGGCTTCATGACGACGATGTCTAATCTC	Cloning
1776At3g13830F	GGGGACAAGTTTGTACAAAAAAGCAGGCTTCATGACGACGACGACGACGA	Cloning
1062At3g16210F	GGGGACAAGTTTGTACAAAAAAGCAGGCTGGATGTCGAAATTTCTCCCGGA	Cloning
1778At3g16580F	GGGGACAAGTTTGTACAAAAAAGCAGGCTTCATGGCTCATGAGGAGAAGC	Cloning
1900At3g16590F	GGGGACAAGTTTGTACAAAAAAGCAGGCTTCATGCCGACGAAGCTTCCACT	Cloning
1782At3g16880F	GGGGACAAGTTTGTACAAAAAAGCAGGCTTCATGACAAAGATGTCCAAACTTCC	Cloning
1784At3g17280F	GGGGACAAGTTTGTACAAAAAAGCAGGCTTCATGACGACGATTTCCGATCTT	Cloning
1786At3g17320F	GGGGACAAGTTTGTACAAAAAAGCAGGCTTCATGACGAAAATTTCCGATCTTCC	Cloning
1788At3g17400F	GGGGACAAGTTTGTACAAAAAAGCAGGCTTCATGATGACATTGTCCGATCTTC	Cloning
1792At3g17490F	GGGGACAAGTTTGTACAAAAAAGCAGGCTTCATGATGATGCCTCATCTTTCAG	Cloning
1796At3g17530F	GGGGACAAGTTTGTACAAAAAAGCAGGCTTCATGATGATTTCCGATCTTCCAC	Cloning
1798At3g17540F	GGGGACAAGTTTGTACAAAAAAGCAGGCTTCATGAGAAAGACGATGGTGATTTC	Cloning
1800At3g17560F	GGGGACAAGTTTGTACAAAAAAGCAGGCTTCATGAGGTCAGAAATCACAAGAG	Cloning
1802At3g17570F	GGGGACAAGTTTGTACAAAAAAGCAGGCTTCATGTTTACCGATCTTCCACGAG	Cloning
1804At3g17620F	GGGGACAAGTTTGTACAAAAAAGCAGGCTTCATGATGTCCGATCTTCCAAGA	Cloning
１064At3g17710F	GGGGACAAGTTTGTACAAAAAAGCAGGCTGGATGGCGTCGGTGAAGTTG	Cloning
1195At3g18320F	GGGGACAAGTTTGTACAAAAAAGCAGGCTTCATGACGTTGCCGGAGCTT	Cloning
2120At3g18720F	GGGGACAAGTTTGTACAAAAAAGCAGGCTTCATGAGGACGCGCCGGCAAA	Cloning
1810At3g18910F	GGGGACAAGTTTGTACAAAAAAGCAGGCTTCATGAAGACAATACAGGAGCAGC	Cloning
1812At3g19410F	GGGGACAAGTTTGTACAAAAAAGCAGGCTTCATGACGATACCCGAGCTGCC	Cloning
1814At3g19560F	GGGGACAAGTTTGTACAAAAAAGCAGGCTTCATGTCCGATATCTCGCAGGA	Cloning
1818At3g19880F	GGGGACAAGTTTGTACAAAAAAGCAGGCTTCATGACGATGATGAGTGATCTTA	Cloning
1820At3g19890F	GGGGACAAGTTTGTACAAAAAAGCAGGCTTCATGACTATGATCTCTGATCTTTC	Cloning
1822At3g20030F	GGGGACAAGTTTGTACAAAAAAGCAGGCTTCATGACGATGATGAGTGATCTTT	Cloning
1824At3g20690F	GGGGACAAGTTTGTACAAAAAAGCAGGCTTCATGATGATGTCCGATCTTCC	Cloning
1826At3g20710F	GGGGACAAGTTTGTACAAAAAAGCAGGCTTCATGATGATGTCAAATCTTCCAAAG	Cloning
1828At3g21120F	GGGGACAAGTTTGTACAAAAAAGCAGGCTTCATGCATCTTCCGGAGGATTT	Cloning
1830At3g21130F	GGGGACAAGTTTGTACAAAAAAGCAGGCTTCATGATGAAGAAGAGAAACACAG	Cloning
1832At3g21170F	GGGGACAAGTTTGTACAAAAAAGCAGGCTTCATGACGTTCAACGACCTTCC	Cloning
1834At3g21410F	GGGGACAAGTTTGTACAAAAAAGCAGGCTTCATGGCGTGGTTCCAACATGT	Cloning
1836At3g22350F	GGGGACAAGTTTGTACAAAAAAGCAGGCTTCATGTCTGATCTTCCTTTGGATT	Cloning
1139At3g22700F	GGGGACAAGTTTGTACAAAAAAGCAGGCTTCATGTCGAATCTTCCTTTGGA	Cloning
1842At3g22720F	GGGGACAAGTTTGTACAAAAAAGCAGGCTTCATGTCGGATCTTCCTTTAGATT	Cloning
1844At3g22730F	GGGGACAAGTTTGTACAAAAAAGCAGGCTTCATGATGATGTCCGATCTTTCTT	Cloning
1846At3g22870F	GGGGACAAGTTTGTACAAAAAAGCAGGCTTCATGACGTTGACGATCTCCGA	Cloning
2360At3g22940F	GGGGACAAGTTTGTACAAAAAAGCAGGCTTCATGCCCTTAGAAGAGATACTCT	Cloning
1179At3g23880F	GGGGACAAGTTTGTACAAAAAAGCAGGCTTCATGGATGAAACTACCAGAGA	Cloning
1968At3g23960F	GGGGACAAGTTTGTACAAAAAAGCAGGCTTCATGAGATCACGGCAGCTGCA	Cloning
1850At3g24580F	GGGGACAAGTTTGTACAAAAAAGCAGGCTTCATGACGAAGATGTCTAATCTCC	Cloning
1852At3g24700F	GGGGACAAGTTTGTACAAAAAAGCAGGCTTCATGCTTACTGATCTTCCACTTG	Cloning
2362At3g24760F	GGGGACAAGTTTGTACAAAAAAGCAGGCTTCATGTCAGACAACAATCCAGAAA	Cloning
1854At3g25460F	GGGGACAAGTTTGTACAAAAAAGCAGGCTTCATGATGATGCCAGAACTTCCAG	Cloning
2366At3g26010F	GGGGACAAGTTTGTACAAAAAAGCAGGCTTCATGGAAACACGAAATCGAACCAT	Cloning
1109At3g26810F	GGGGACAAGTTTGTACAAAAAAGCAGGCTTCATGAATTATTTCCCAGATGAAGT	Cloning
1576At3g42770F	GGGGACAAGTTTGTACAAAAAAGCAGGCTTCATGAATTGTCTTCCAGATGAGC	Cloning
1456At3g43710F	GGGGACAAGTTTGTACAAAAAAGCAGGCTTCATGGAGACAACGCCAAAACG	Cloning
1578At3g44060F	GGGGACAAGTTTGTACAAAAAAGCAGGCTTCATGGATTGTCTTCCAGATGATC	Cloning
1137At3g44130F	GGGGACAAGTTTGTACAAAAAAGCAGGCTTCATGACTATGGAAGTGTCGAA	Cloning
1584At3g44810F	GGGGACAAGTTTGTACAAAAAAGCAGGCTTCATGAGTTCTGTCTCTACGGC	Cloning
1458At3g46050F	GGGGACAAGTTTGTACAAAAAAGCAGGCTTCATGACGACGAAAGAGAAGAATAA	Cloning
2486At3g47030F	GGGGACAAGTTTGTACAAAAAAGCAGGCTTCATGTCTGGGATGTTAGGGTT	Cloning
1350At3g48880F	GGGGACAAGTTTGTACAAAAAAGCAGGCTTCATGGAAGAAG AGTATGAGAG	Cloning
1972At3g49450F	GGGGACAAGTTTGTACAAAAAAGCAGGCTTCATGATGAAAAAACGGAAGAGGAA	Cloning
1209At3g49510F	GGGGACAAGTTTGTACAAAAAAGCAGGCTTCATGACGACAATTTCCGATCT	Cloning
1902At3g49520F	GGGGACAAGTTTGTACAAAAAAGCAGGCTTCATGACGACAATTTCCGATCTAC	Cloning
2382At3g49980F	GGGGACAAGTTTGTACAAAAAAGCAGGCTTCATGGTGTTGAACCTTCCACA	Cloning
1418At3g50080F	GGGGACAAGTTTGTACAAAAAAGCAGGCTTCATGGGCCAAGCTCCGTCGT	Cloning
1070At3g52030F	GGGGACAAGTTTGTACAAAAAAGCAGGCTGGATGGGGAGAACAGAGACC	Cloning
1594At3g52670F	GGGGACAAGTTTGTACAAAAAAGCAGGCTTCATGAGAAATCAAGGTTTTACGAAG	Cloning
1129At3g54460F	GGGGACAAGTTTGTACAAAAAAGCAGGCTTCATGGCCGATGATCACAAACT	Cloning
2134At3g54480F	GGGGACAAGTTTGTACAAAAAAGCAGGCTTCATGGAGTTACATGAGATCTCAA	Cloning
1111At3g54650F	GGGGACAAGTTTGTACAAAAAAGCAGGCTTCATGCAACCTCAGCCGCATAT	Cloning
2138At3g56470F	GGGGACAAGTTTGTACAAAAAAGCAGGCTTCATGGTTACCAGAAGAAGGTCG	Cloning
1598At3g56780F	GGGGACAAGTTTGTACAAAAAAGCAGGCTTCATGACAAAGAAGGTTTGTTCATG	Cloning
1207At3g57580F	GGGGACAAGTTTGTACAAAAAAGCAGGCTTCATGGATAGAGGAAAAATGAATGTA	Cloning
1600At3g58820F	GGGGACAAGTTTGTACAAAAAAGCAGGCTTCATGGATGGTGTTAGCAGTCT	Cloning
1171At3g58900F	GGGGACAAGTTTGTACAAAAAAGCAGGCTTCATGGATCTATTCAGCAGTCT	Cloning
1606At3g58920F	GGGGACAAGTTTGTACAAAAAAGCAGGCTTCATGGATAGGATTAGCAATCTACC	Cloning
1608At3g58930F	GGGGACAAGTTTGTACAAAAAAGCAGGCTTCATGGATCGTGTCAGCAATCT	Cloning
1726At3g58940F	GGGGACAAGTTTGTACAAAAAAGCAGGCTTCATGGATCGTGTCAGCAATCT	Cloning
1612At3g58980F	GGGGACAAGTTTGTACAAAAAAGCAGGCTTCATGGATAGGATTAGCAATCTACC	Cloning
1614At3g59000F	GGGGACAAGTTTGTACAAAAAAGCAGGCTTCATGGATCGTGTTGGCAGTCT	Cloning
1131At3g59150F	GGGGACAAGTTTGTACAAAAAAGCAGGCTTCATGGAAGCTAACAAAAAAGCG	Cloning
1616At3g59160F	GGGGACAAGTTTGTACAAAAAAGCAGGCTTCATGGTGGATTCTAAAAGAATGGA	Cloning
1620At3g59190F	GGGGACAAGTTTGTACAAAAAAGCAGGCTTCATGAGTTCGAAAAGGATGGAC	Cloning
1622At3g59200F	GGGGACAAGTTTGTACAAAAAAGCAGGCTTCATGGATTTTGTCTCAAGAGATA	Cloning
1624At3g59210F	GGGGACAAGTTTGTACAAAAAAGCAGGCTTCATGGATGATTGTTCCAAAGATATAA	Cloning
1630At3g59250F	GGGGACAAGTTTGTACAAAAAAGCAGGCTTCATGGATATTGGTCCAAAAGATAAA	Cloning
1904At3g59610F	GGGGACAAGTTTGTACAAAAAAGCAGGCTTCATGATGCAACCAGATCATGACC	Cloning
2488At3g60040F	GGGGACAAGTTTGTACAAAAAAGCAGGCTTCATGGGAATTGGCTGGTCCCT	Cloning
1706At3g60710F	GGGGACAAGTTTGTACAAAAAAGCAGGCTTCATGGAAGATTTGATAAGCCAATTG	Cloning
1976At3g61340F	GGGGACAAGTTTGTACAAAAAAGCAGGCTTCATGATGACACGGCGCAAGAA	Cloning
1518At3g61350F	GGGGACAAGTTTGTACAAAAAAGCAGGCTTCATGGCGTGTATAGTAGAGGATC	Cloning
2390At3g62230F	GGGGACAAGTTTGTACAAAAAAGCAGGCTTCATGGACTCAGGAAGTGCAGT	Cloning
2392At3g62430F	GGGGACAAGTTTGTACAAAAAAGCAGGCTTCATGGATAGAATCAGTAATTTACCA	Cloning
1286At3g62980F	GGGGACAAGTTTGTACAAAAAAGCAGGCTTCATGCAGAAGCGAATAGCCTT	Cloning
1460At4g02310F	GGGGACAAGTTTGTACAAAAAAGCAGGCTTCATGTCTACGACGGCCAAGGA	Cloning
1380At4g02440F	GGGGACAAGTTTGTACAAAAAAGCAGGCTTCATGGCGGAAT CTGTCTTCTC	Cloning
1372At4g02740F	GGGGACAAGTTTGTACAAAAAAGCAGGCTTCATGGATCCTCCCACCCAAA	Cloning
1288At4g03190F	GGGGACAAGTTTGTACAAAAAAGCAGGCTTCATGGGTCTCCGATTCCCAC	Cloning
1858At4g04690F	GGGGACAAGTTTGTACAAAAAAGCAGGCTTCATGGCTTTCTCTAAGCGTGT	Cloning
2396At4g05010F	GGGGACAAGTTTGTACAAAAAAGCAGGCTTCATGGCGTATTTGAGTGATGG	Cloning
1211At4g05460F	GGGGACAAGTTTGTACAAAAAAGCAGGCTTCATGGCTTCTTCGTCTTCACC	Cloning
1115At4g05470F	GGGGACAAGTTTGTACAAAAAAGCAGGCTTCATGACAGCCTCCTCGAAAAT	Cloning
1382At4g08980F	GGGGACAAGTTTGTACAAAAAAGCAGGCTTCATGGAAGAAGATTGCGAGTTTC	Cloning
1978At4g09190F	GGGGACAAGTTTGTACAAAAAAGCAGGCTTCATGCGAAAAATCCAGAGAATAAC	Cloning
1864At4g10190F	GGGGACAAGTTTGTACAAAAAAGCAGGCTTCATGGAGATACTCGCGAGG	Cloning
1141At4g10400F	GGGGACAAGTTTGTACAAAAAAGCAGGCTTCATGGACAGAATCAGTGGGTT	Cloning
1866At4g10740F	GGGGACAAGTTTGTACAAAAAAGCAGGCTTCATGAGGACGACAATGTCAAATCT	Cloning
1980At4g11590F	GGGGACAAGTTTGTACAAAAAAGCAGGCTTCATGACGACAAGTCAATTCAAGAA	Cloning
1462At4g11750F	GGGGACAAGTTTGTACAAAAAAGCAGGCTTCATGATGAATCCACCGGTTGA	Cloning
1464At4g11770F	GGGGACAAGTTTGTACAAAAAAGCAGGCTTCATGATGAACGGCATAAAGTCTTC	Cloning
1384At4g12560F	GGGGACAAGTTTGTACAAAAAAGCAGGCTTCATGGCGACGATTCCAATGGA	Cloning
2400At4g12810F	GGGGACAAGTTTGTACAAAAAAGCAGGCTTCATGACACATAAGAAGCAGAAGAA	Cloning
1868At4g17200F	GGGGACAAGTTTGTACAAAAAAGCAGGCTTCATGACGACAATGTCTGATCTTTC	Cloning
2152At4g17565F	GGGGACAAGTTTGTACAAAAAAGCAGGCTTCATGGACCAAAGCGACAAGAAC	Cloning
1386At4g18380F	GGGGACAAGTTTGTACAAAAAAGCAGGCTTCATGGCGATAATTCTCCGTTC	Cloning
2502At4g19870F	GGGGACAAGTTTGTACAAAAAAGCAGGCTTCATGAAACGCCAAGCAAAACC	Cloning
1982At4g19930F	GGGGACAAGTTTGTACAAAAAAGCAGGCTTCATGGCCTTTTCTTTTGACCTAG	Cloning
1984At4g19940F	GGGGACAAGTTTGTACAAAAAAGCAGGCTTCATGGCTTTTAGTTTCGACCTAG	Cloning
1986At4g21240F	GGGGACAAGTTTGTACAAAAAAGCAGGCTTCATGGATAGACGAGAAGAAGAAG	Cloning
2408At4g22060F	GGGGACAAGTTTGTACAAAAAAGCAGGCTTCATGGATCCCCCTTCTCTGAT	Cloning
1468At4g23580F	GGGGACAAGTTTGTACAAAAAAGCAGGCTTCATGGAATATGGAGAAGAGCC	Cloning
1388At4g24210F	GGGGACAAGTTTGTACAAAAAAGCAGGCTTCATGAAGCGCAGTACTACCGA	Cloning
1354At4g24390F	GGGGACAAGTTTGTACAAAAAAGCAGGCTTCATGCAGAAGC GAATAGCCTT	Cloning
1470At4g25710F	GGGGACAAGTTTGTACAAAAAAGCAGGCTTCATGGAGAGGTTGGTCAGCG	Cloning
1642At4g26340F	GGGGACAAGTTTGTACAAAAAAGCAGGCTTCATGGACCGTATTAGTCAACTTT	Cloning
1173At4g27050F	GGGGACAAGTTTGTACAAAAAAGCAGGCTTCATGGACACAGATCTGATCAG	Cloning
1472At4g29370F	GGGGACAAGTTTGTACAAAAAAGCAGGCTTCATGATCCCCAAAGAAGAAGTTGA	Cloning
1290At4g33210F	GGGGACAAGTTTGTACAAAAAAGCAGGCTTCATGAGGATTTGGTGTTTTTCTTG	Cloning
1870At4g33290F	GGGGACAAGTTTGTACAAAAAAGCAGGCTTCATGATCACCGATCTTCCAAAGG	Cloning
2420At4g33900F	GGGGACAAGTTTGTACAAAAAAGCAGGCTTCATGGAATATGGAGAAGAACCC	Cloning
2504At4g38940F	GGGGACAAGTTTGTACAAAAAAGCAGGCTTCATGTCTTCCCCAATTATAATTAG	Cloning
2506At4g39240F	GGGGACAAGTTTGTACAAAAAAGCAGGCTTCATGCCTTTTTCCGCCGCGA	Cloning
1478At4g39290F	GGGGACAAGTTTGTACAAAAAAGCAGGCTTCATGTTAATGTCGAAGGAAGATGA	Cloning
1480At4g39560F	GGGGACAAGTTTGTACAAAAAAGCAGGCTTCATGTCATCGCCGGTGAAGAA	Cloning
2422At4g39570F	GGGGACAAGTTTGTACAAAAAAGCAGGCTTCATGTCTTCACCGGAGAGGAA	Cloning
1484At4g39590F	GGGGACAAGTTTGTACAAAAAAGCAGGCTTCATGTTCCCAATGTCTTCCAC	Cloning
2512At4g39760F	GGGGACAAGTTTGTACAAAAAAGCAGGCTTCATGATCTCCCAAGAAGAAGTAC	Cloning
2172At5g02920F	GGGGACAAGTTTGTACAAAAAAGCAGGCTTCATGGAAGAGGAAGACCACGC	Cloning
2174At5g02930F	GGGGACAAGTTTGTACAAAAAAGCAGGCTTCATGAGATTCAAACAACCTAGCC	Cloning
1492At5g02980F	GGGGACAAGTTTGTACAAAAAAGCAGGCTTCATGAATGAATCATCAGAGTCTC	Cloning
2514At5g03970F	GGGGACAAGTTTGTACAAAAAAGCAGGCTTCATGTCTTGTTCTGCCAGGTT	Cloning
1356At5g07670F	GGGGACAAGTTTGTACAAAAAAGCAGGCTTCATGTCTTATA ATACGGGGAA G	Cloning
1646At5g15620F	GGGGACAAGTTTGTACAAAAAAGCAGGCTTCATGGATAGATTCAGCAATTTACC	Cloning
1390At5g15710F	GGGGACAAGTTTGTACAAAAAAGCAGGCTTCATGGAGCGTTTAGGATTTTGG	Cloning
1994At5g18160F	GGGGACAAGTTTGTACAAAAAAGCAGGCTTCATGGACAAACAAGACGAGAAG	Cloning
1163At5g18680F	GGGGACAAGTTTGTACAAAAAAGCAGGCTTCATGCGTTCGAGACCGCAT	Cloning
2430At5g18770F	GGGGACAAGTTTGTACAAAAAAGCAGGCTTCATGGTAAATCTCATGCGGAAG	Cloning
1648At5g18780F	GGGGACAAGTTTGTACAAAAAAGCAGGCTTCATGCAAGGACGAGTTAGGG	Cloning
1068At5g21040F	GGGGACAAGTTTGTACAAAAAAGCAGGCTGGATGGAATTTGAGTGCCAAGA	Cloning
1652At5g22660F	GGGGACAAGTTTGTACAAAAAAGCAGGCTTCATGAGTAACCAAGGAGCAATTC	Cloning
1656At5g22700F	GGGGACAAGTTTGTACAAAAAAGCAGGCTTCATGAGCAACCGAGGAGATAG	Cloning
1660At5g22730F	GGGGACAAGTTTGTACAAAAAAGCAGGCTTCATGCTTTACGAAGGCTATTTAAA	Cloning
2188At5g25290F	GGGGACAAGTTTGTACAAAAAAGCAGGCTTCATGGATACTTTGATTATAGTAGGA	Cloning
2576At5g25350F	GGGGACAAGTTTGTACAAAAAAGCAGGCTTCATGTCTGGAATCTTCAGATTTAG	Cloning
1516At5g26960F	GGGGACAAGTTTGTACAAAAAAGCAGGCTTCATGTCAGAAAACTGCAATTCTCG	Cloning
1666At5g27750F	GGGGACAAGTTTGTACAAAAAAGCAGGCTTCATGCCTGGGTTCGATAGAAT	Cloning
1872At5g36200F	GGGGACAAGTTTGTACAAAAAAGCAGGCTTCATGGCGATGTCCGATCTTC	Cloning
1502At5g38670F	GGGGACAAGTTTGTACAAAAAAGCAGGCTTCATGCAGTCGCAAACGAACCC	Cloning
1504At5g38680F	GGGGACAAGTTTGTACAAAAAAGCAGGCTTCATGTCGTCCCCGGAAAAGTT	Cloning
1358At5g39450F	GGGGACAAGTTTGTACAAAAAAGCAGGCTTCATGAATCAGA TGAGGAACGG	Cloning
2516At5g41490F	GGGGACAAGTTTGTACAAAAAAGCAGGCTTCATGGCGACAATGATCACCAA	Cloning
1878At5g41500F	GGGGACAAGTTTGTACAAAAAAGCAGGCTTCATGGCGACAACGATCTCTAATC	Cloning
1508At5g42350F	GGGGACAAGTTTGTACAAAAAAGCAGGCTTCATGATGATTTCTGAGAAACCATTG	Cloning
1510At5g42360F	GGGGACAAGTTTGTACAAAAAAGCAGGCTTCATGATGATTTCTGAGAAACCGTT	Cloning
1998At5g42430F	GGGGACAAGTTTGTACAAAAAAGCAGGCTTCATGAATGGAGAAGAAAACTCAGATT	Cloning
1316At5g42460F	GGGGACAAGTTTGTACAAAAAAGCAGGCTTCATGATGAGGA ATTTTAGGGT TT	Cloning
2200At5g44220F	GGGGACAAGTTTGTACAAAAAAGCAGGCTTCATGCAAAGACAGAGAGCAAATG	Cloning
1304At5g44980F	GGGGACAAGTTTGTACAAAAAAGCAGGCTTCATGGATCGCGATTATATCAGC	Cloning
2518At5g45360F	GGGGACAAGTTTGTACAAAAAAGCAGGCTTCATGTCTGTTTCCGATGAGGA	Cloning
1360At5g46170F	GGGGACAAGTTTGTACAAAAAAGCAGGCTTCATGGCCGTAATTATCCCTCG	Cloning
2202At5g48170F	GGGGACAAGTTTGTACAAAAAAGCAGGCTTCATGTCGTCGGAGAAACGTGT	Cloning
2520At5g48980F	GGGGACAAGTTTGTACAAAAAAGCAGGCTTCATGGCGGATTCCCAAAGGTT	Cloning
1884At5g51000F	GGGGACAAGTTTGTACAAAAAAGCAGGCTTCATGTCGACGATGTCTGATCTT	Cloning
1514At5g51250F	GGGGACAAGTTTGTACAAAAAAGCAGGCTTCATGTCGTCACTTCCCGATGA	Cloning
1205At5g52880F	GGGGACAAGTTTGTACAAAAAAGCAGGCTTCATGAAGAGATACCAAAATCTAAAG	Cloning
1680At5g53840F	GGGGACAAGTTTGTACAAAAAAGCAGGCTTCATGGTGAAGACAGAAATTTGTGG	Cloning
2600At5g56390F	GGGGACAAGTTTGTACAAAAAAGCAGGCTTCATGGACAAGATAAGTCAGTTGC	Cloning
1177At5g56420F	GGGGACAAGTTTGTACAAAAAAGCAGGCTTCATGGTTAGTTATAGAGATAG GC	Cloning
2528At5g57360F	GGGGACAAGTTTGTACAAAAAAGCAGGCTTCATGGAGTGGGACAGTGGTTC	Cloning
2006At5g62510F	GGGGACAAGTTTGTACAAAAAAGCAGGCTTCATGCGTTTGTCTGTAGCTCT	Cloning
2008At5g62660F	GGGGACAAGTTTGTACAAAAAAGCAGGCTTCATGCGTATGTCTGCAGCTAT	Cloning
1368At5g63520F	GGGGACAAGTTTGTACAAAAAAGCAGGCTTCATGACGACAAAGGGAAAGAG	Cloning
2012At5g65850F	GGGGACAAGTTTGTACAAAAAAGCAGGCTTCATGAGAACACTGCGGAGAAA	Cloning
1294At5g67140F	GGGGACAAGTTTGTACAAAAAAGCAGGCTTCATGGATGAAGAAGCAGCGAT	Cloning
1521At1g05080R	GGGGACCACTTTGTACAAGAAAGCTGGGTCTTTGAACAAAAGGTGAGATGTTG	Cloning
1717At1g06630R	GGGGACCACTTTGTACAAGAAAGCTGGGTCAACTTCAGGAAACACAACTTCTATC	Cloning
1329At1g09650R	GGGGACCACTTTGTACAAGAAAGCTGGGTCTGAAATAGATATTAAACTCGGGAA	Cloning
2017At1g10780R	GGGGACCACTTTGTACAAGAAAGCTGGGTCTTCTATATGAACAAGATGCTCGTT	Cloning
1331At1g11270R	GGGGACCACTTTGTACAAGAAAGCTGGGTCACACTTGTTGCCGCCTGAA	Cloning
1889At1g12170R	GGGGACCACTTTGTACAAGAAAGCTGGGTCAGGAACTGGGATCAAACTGG	Cloning
1891At1g12190R	GGGGACCACTTTGTACAAGAAAGCTGGGTCACTATTGCTTATTTTTTGTCCTGAA	Cloning
2019At1g12710R	GGGGACCACTTTGTACAAGAAAGCTGGGTCAAACCGCTTCAACTGGTCTT	Cloning
1104At1g12820R	GGGGACCACTTTGTACAAGAAAGCTGGGTCAAGAATCCTAACATATGGTG	Cloning
2021At1g13200R	GGGGACCACTTTGTACAAGAAAGCTGGGTCTAGATGAGATATCAAACTTTGAAA	Cloning
1709At1g13570R	GGGGACCACTTTGTACAAGAAAGCTGGGTCGTCTTGAAGGAAGAGGAGCT	Cloning
1523At1g13780R	GGGGACCACTTTGTACAAGAAAGCTGGGTCGCATCTAATGATAATTTGACATCTC	Cloning
2023At1g15680R	GGGGACCACTTTGTACAAGAAAGCTGGGTCTATTGAAGGTGAACGAGGGA	Cloning
2239At1g19070R	GGGGACCACTTTGTACAAGAAAGCTGGGTCACATTTTATTGAAAACTCCCTAATG	Cloning
2241At1g19160R	GGGGACCACTTTGTACAAGAAAGCTGGGTCCATTAAGACAATACTTTCAACGTA	Cloning
2027At1g20940R	GGGGACCACTTTGTACAAGAAAGCTGGGTCCTTGGTGGTATCAATGAGTC	Cloning
1081At1g21411R	GGGGACCACTTTGTACAAGAAAGCTGGGTGATGAGCAGGATGAGGAACC	Cloning
1333At1g21760R	GGGGACCACTTTGTACAAGAAAGCTGGGTCGCCAGTGACATAGTAATCCA	Cloning
2491At1g22040R	GGGGACCACTTTGTACAAGAAAGCTGGGTCTATATCTATAACTTGGCAGCTAAC	Cloning
2249At1g22220R	GGGGACCACTTTGTACAAGAAAGCTGGGTCAAACGAATTCATCTCTAAAGCG	Cloning
1077At1g23391R	GGGGACCACTTTGTACAAGAAAGCTGGGTGATATTTTGACGTTGAGAGAAAAC	Cloning
1335At1g23770R	GGGGACCACTTTGTACAAGAAAGCTGGGTCGTATCTGAAACCGTAGAAATGA	Cloning
1337At1g23780R	GGGGACCACTTTGTACAAGAAAGCTGGGTCGTTGAGTCCCCCAAGATTGC	Cloning
1148At1g25280R	GGGGACCACTTTGTACAAGAAAGCTGGGTCTTCACAAGCAAGCTTGGTGT	Cloning
1339At1g27340R	GGGGACCACTTTGTACAAGAAAGCTGGGTCAGCCCTAGCTGTAGGGGAG	Cloning
2547At1g30090R	GGGGACCACTTTGTACAAGAAAGCTGGGTCAGCAAAAAGAATCTGAGAATTCG	Cloning
1911At1g30790R	GGGGACCACTTTGTACAAGAAAGCTGGGTCCAGAAACCTTATAGTTTCAACATG	Cloning
2549At1g30920R	GGGGACCACTTTGTACAAGAAAGCTGGGTCAAAACGGTCTTCCTGAGAGA	Cloning
2035At1g30950R	GGGGACCACTTTGTACAAGAAAGCTGGGTCACAGACTCCAGGAAATGGAA	Cloning
1919At1g31080R	GGGGACCACTTTGTACAAGAAAGCTGGGTCATCATCTTCTAAAAGACGCAGAG	Cloning
2255At1g32020R	GGGGACCACTTTGTACAAGAAAGCTGGGTCAGAGAAAGTCCCACATCGAG	Cloning
1739At1g32140R	GGGGACCACTTTGTACAAGAAAGCTGGGTCCACCTTGTTGCTTAGTTTCATC	Cloning
2011At1g32420R	GGGGACCACTTTGTACAAGAAAGCTGGGTCATCTTGTTTTTTCTCAGCATCCT	Cloning
1921At1g32660R	GGGGACCACTTTGTACAAGAAAGCTGGGTCAGTTCTTAAATTTATATGATCCTTT	Cloning
1162At1g43640R	GGGGACCACTTTGTACAAGAAAGCTGGGTCTTCACATGCCAATTTAGTATC	Cloning
1160At1g47270R	GGGGACCACTTTGTACAAGAAAGCTGGGTCTTCGCAGACTGGCTTCGT	Cloning
1321At1g47340R	GGGGACCACTTTGTACAAGAAAGCTGGGTCACTCCATTGATCTTCTTCTTCTT	Cloning
1743At1g47390R	GGGGACCACTTTGTACAAGAAAGCTGGGTCAACTTGTAATGCTGCTTTTTTAGT	Cloning
1923At1g47730R	GGGGACCACTTTGTACAAGAAAGCTGGGTCCAAAGACATGAGAGTTTCAATGTGA	Cloning
1925At1g47790R	GGGGACCACTTTGTACAAGAAAGCTGGGTCCAAAGACATGAGACTCTCGC	Cloning
1927At1g47800R	GGGGACCACTTTGTACAAGAAAGCTGGGTCTAGTAGAACACTTCTAATCCGGTT	Cloning
1929At1g47810R	GGGGACCACTTTGTACAAGAAAGCTGGGTCAAAATAGTTGGGTGCAAAGATAAC	Cloning
2267At1g48060R	GGGGACCACTTTGTACAAGAAAGCTGGGTCCAAAGACAGTAGAGTCTCAA	Cloning
1341At1g49360R	GGGGACCACTTTGTACAAGAAAGCTGGGTCGATAAATACGTACTCTGTATTTA	Cloning
2273At1g50870R	GGGGACCACTTTGTACAAGAAAGCTGGGTCGAAAGACGTAACGTGATGCG	Cloning
1701At1g50980R	GGGGACCACTTTGTACAAGAAAGCTGGGTCCTTAACACAAGCTGACATGTTT	Cloning
1909At1g51290R	GGGGACCACTTTGTACAAGAAAGCTGGGTCTAATACATATAGTTTGTTATTGTCC	Cloning
1745At1g51320R	GGGGACCACTTTGTACAAGAAAGCTGGGTCATTCTTGTTGTCCTCTTTGACC	Cloning
1719At1g51370R	GGGGACCACTTTGTACAAGAAAGCTGGGTCAAGAACAAGGACTACACATGTG	Cloning
2045At1g51550R	GGGGACCACTTTGTACAAGAAAGCTGGGTCCATGCTTTTTCCGGGTCTTT	Cloning
1933At1g52490R	GGGGACCACTTTGTACAAGAAAGCTGGGTCCAACCACATTGTATTCTCGAC	Cloning
1537At1g52650R	GGGGACCACTTTGTACAAGAAAGCTGGGTCTTGTGTAGTCCACTTCTTACAC	Cloning
1156At1g53320R	GGGGACCACTTTGTACAAGAAAGCTGGGTCCTCGCAGGCAAGTTTAGT	Cloning
1935At1g53370R	GGGGACCACTTTGTACAAGAAAGCTGGGTCAATCAACTTCGTATCCTCTACAA	Cloning
1375At1g53790R	GGGGACCACTTTGTACAAGAAAGCTGGGTCCATAAGTTTAAAATTCTCAACATAG	Cloning
1747At1g54550R	GGGGACCACTTTGTACAAGAAAGCTGGGTCATCTTGCAGTTGCACTAAACTTG	Cloning
2047At1g55000R	GGGGACCACTTTGTACAAGAAAGCTGGGTCGTTAAGACCAGCCTGCCTCT	Cloning
1939At1g55070R	GGGGACCACTTTGTACAAGAAAGCTGGGTCCGTAAGCTTCATATTCTCTAGAT	Cloning
2275At1g55270R	GGGGACCACTTTGTACAAGAAAGCTGGGTCCGCTTGAAGCACTTGACAAT	Cloning
2277At1g55590R	GGGGACCACTTTGTACAAGAAAGCTGGGTCGTGGCGTTGTGGCGTGTGGAA	Cloning
1343At1g57790R	GGGGACCACTTTGTACAAGAAAGCTGGGTCAACTAGCTCAAAAGCGTTCT	Cloning
2283At1g58090R	GGGGACCACTTTGTACAAGAAAGCTGGGTCAGGAATGGTGATCAAACTGG	Cloning
1543At1g58310R	GGGGACCACTTTGTACAAGAAAGCTGGGTCGTCGATACCGAAGAGAGCG	Cloning
1941At1g60370R	GGGGACCACTTTGTACAAGAAAGCTGGGTCTATGATTAAGTCAAGTTTCTGGTG	Cloning
1429At1g60570R	GGGGACCACTTTGTACAAGAAAGCTGGGTCAACTTTGACAGAACCGACATAC	Cloning
1431At1g61540R	GGGGACCACTTTGTACAAGAAAGCTGGGTCAACAACAACGGAAATAGTATCC	Cloning
2295At1g63090R	GGGGACCACTTTGTACAAGAAAGCTGGGTCAATCTGCATCAACCGGTCCT	Cloning
1547At1g64540R	GGGGACCACTTTGTACAAGAAAGCTGGGTCAATGAACTGGATGTTGCACTC	Cloning
2055At1g64840R	GGGGACCACTTTGTACAAGAAAGCTGGGTCGGTATCCAAAGCGAGATTTTCA	Cloning
2301At1g65770R	GGGGACCACTTTGTACAAGAAAGCTGGGTCGAGAAAGCTAGGAACAAACATT	Cloning
1751At1g65990R	GGGGACCACTTTGTACAAGAAAGCTGGGTCATGCCTTTTATAATCGCTCTGTTC	Cloning
1549At1g66310R	GGGGACCACTTTGTACAAGAAAGCTGGGTCGAGGACGACAACTTGGCATG	Cloning
1753At1g66490R	GGGGACCACTTTGTACAAGAAAGCTGGGTCTAGTTGCACTAAACTTGGAACAT	Cloning
1277At1g67190R	GGGGACCACTTTGTACAAGAAAGCTGGGTCCTCATACTCAAATTGTACCTCA	Cloning
2057At1g67390R	GGGGACCACTTTGTACAAGAAAGCTGGGTCGAAGCATTCAATACTAAGATTCTC	Cloning
1551At1g69630R	GGGGACCACTTTGTACAAGAAAGCTGGGTCGAGAACGACAACTTTGGATG	Cloning
2467At1g70590R	GGGGACCACTTTGTACAAGAAAGCTGGGTCTCGAGTAACTGGTAGAGGAC	Cloning
1945At1g70970R	GGGGACCACTTTGTACAAGAAAGCTGGGTCCATAAGCCAAAGGCTATCAACA	Cloning
1947At1g76830R	GGGGACCACTTTGTACAAGAAAGCTGGGTCTATAAGCAGAGTACTATCAACATG	Cloning
1152At1g76900R	GGGGACCACTTTGTACAAGAAAGCTGGGTCTTCGCAAGCAAGTTTTGTGT	Cloning
1073At1g76921R	GGGGACCACTTTGTACAAGAAAGCTGGGTGTGGCATCAATGTAAGCTTAG	Cloning
1279At1g77000R	GGGGACCACTTTGTACAAGAAAGCTGGGTCATGCGCCGGGTGAGGGTAAA	Cloning
2067At1g77880R	GGGGACCACTTTGTACAAGAAAGCTGGGTCTATAGAAAACAAAATGATATATATG	Cloning
2315At1g78100R	GGGGACCACTTTGTACAAGAAAGCTGGGTCGAAAGAATTCATCTCTAACACATT	Cloning
1379At1g78280R	GGGGACCACTTTGTACAAGAAAGCTGGGTCGTAGGTGTTAAGTAGACTCC	Cloning
1725At1g78750R	GGGGACCACTTTGTACAAGAAAGCTGGGTCGAGAATGACAACTTGGCATG	Cloning
1555At1g78760R	GGGGACCACTTTGTACAAGAAAGCTGGGTCACCAAGTACCCAACAACTAC	Cloning
2317At1g80110R	GGGGACCACTTTGTACAAGAAAGCTGGGTCGGGCACTGGTCTAATCTCGA	Cloning
2069At1g80960R	GGGGACCACTTTGTACAAGAAAGCTGGGTCGAAACATTTGATGGTAAGCTTAG	Cloning
1345At2g02230R	GGGGACCACTTTGTACAAGAAAGCTGGGTCGTTGCTTCTTTCAGGCCTGA	Cloning
2075At2g02310R	GGGGACCACTTTGTACAAGAAAGCTGGGTCCTGACAATCCTTTGGCCGGA	Cloning
2077At2g02320R	GGGGACCACTTTGTACAAGAAAGCTGGGTCGGGCATTTCATTACCGGGTT	Cloning
1559At2g04230R	GGGGACCACTTTGTACAAGAAAGCTGGGTCAGTAGATTCGAACACAAGGTG	Cloning
1757At2g04920R	GGGGACCACTTTGTACAAGAAAGCTGGGTCCATTTCAAGACTAGTTTTATTATTT	Cloning
1309At2g07140R	GGGGACCACTTTGTACAAGAAAGCTGGGTCGTAATCTGTTTTCCTTTTGCTTCC	Cloning
1895At2g11200R	GGGGACCACTTTGTACAAGAAAGCTGGGTCAATAAACCGCAACGATAAGCAG	Cloning
1759At2g14710R	GGGGACCACTTTGTACAAGAAAGCTGGGTCAACTTGTAATTCTGCTTGTTCTTC	Cloning
1953At2g16220R	GGGGACCACTTTGTACAAGAAAGCTGGGTCAATGATAATCTCTCTATCTTCTTCT	Cloning
1955At2g16450R	GGGGACCACTTTGTACAAGAAAGCTGGGTCATCTGAATCATAATATTCTGGCTCG	Cloning
1957At2g16810R	GGGGACCACTTTGTACAAGAAAGCTGGGTCCCATACTCTATTAACTACACCC	Cloning
1106At2g17020R	GGGGACCACTTTGTACAAGAAAGCTGGGTCGTCTTCTTCACTTGCGTC	Cloning
2473At2g17030R	GGGGACCACTTTGTACAAGAAAGCTGGGTCAGATTGGGATGATGTTTCTCC	Cloning
2097At2g17690R	GGGGACCACTTTGTACAAGAAAGCTGGGTCGAGAAAGCTAGGGACAAACA	Cloning
1154At2g18280R	GGGGACCACTTTGTACAAGAAAGCTGGGTCCCCTTCACATGCCGGTTT	Cloning
1763At2g18780R	GGGGACCACTTTGTACAAGAAAGCTGGGTCGAGGTGCCTAGATTCGCCAA	Cloning
2215At2g18915R	GGGGACCACTTTGTACAAGAAAGCTGGGTCAGTACTTGCAGTGGTAGAAG	Cloning
1959At2g19630R	GGGGACCACTTTGTACAAGAAAGCTGGGTCAAAGAATTGCATTAGCTTCACATC	Cloning
1433At2g20380R	GGGGACCACTTTGTACAAGAAAGCTGGGTCAACAGTAGCAGATTTAGCCCCA	Cloning
2475At2g22030R	GGGGACCACTTTGTACAAGAAAGCTGGGTCATAAGAAACACCTAGACAACGC	Cloning
2329At2g22050R	GGGGACCACTTTGTACAAGAAAGCTGGGTCTTGTGGCCACAATACCAGAC	Cloning
1963At2g23160R	GGGGACCACTTTGTACAAGAAAGCTGGGTCAGACCAACCATCGTCTCCAT	Cloning
2477At2g24250R	GGGGACCACTTTGTACAAGAAAGCTGGGTCGCGTTCAACCCGGAAAGACA	Cloning
1561At2g26030R	GGGGACCACTTTGTACAAGAAAGCTGGGTCATGAATGATGATAACCTCACAG	Cloning
2101At2g26850R	GGGGACCACTTTGTACAAGAAAGCTGGGTCCTCCAAGATGGAGGATGGCC	Cloning
1563At2g26860R	GGGGACCACTTTGTACAAGAAAGCTGGGTCTTCTAGAACATAACATGATAAGCGC	Cloning
1765At2g27520R	GGGGACCACTTTGTACAAGAAAGCTGGGTCCATTGGTGGATATAAACCAACTA	Cloning
1445At2g29820R	GGGGACCACTTTGTACAAGAAAGCTGGGTCAAAAGTAACAGTTTGACAAAGCCGA	Cloning
1447At2g29830R	GGGGACCACTTTGTACAAGAAAGCTGGGTCAACCATAACAGTTCGACAAAGCT	Cloning
1565At2g29910R	GGGGACCACTTTGTACAAGAAAGCTGGGTCGGTTAGGAGACTTATTGATGAG	Cloning
1965At2g31470R	GGGGACCACTTTGTACAAGAAAGCTGGGTCTATAAGCTTCACATCCTCTACAT	Cloning
1136At2g32560R	GGGGACCACTTTGTACAAGAAAGCTGGGTCTTTACCATATGGGAACTCTTTG	Cloning
2103At2g33190R	GGGGACCACTTTGTACAAGAAAGCTGGGTCAGCACATCCTGGAACAAACC	Cloning
2105At2g33200R	GGGGACCACTTTGTACAAGAAAGCTGGGTCAGCATGTCCTGGAACAAACC	Cloning
1767At2g38590R	GGGGACCACTTTGTACAAGAAAGCTGGGTCGAAGTAGCCGCCTAGCTTTT	Cloning
2107At2g39490R	GGGGACCACTTTGTACAAGAAAGCTGGGTCAGAAATTGAAGACAGTACAAGCAG	Cloning
2561At2g40910R	GGGGACCACTTTGTACAAGAAAGCTGGGTCAGTTTCCAAGTAGATGACGTC	Cloning
2343At2g40920R	GGGGACCACTTTGTACAAGAAAGCTGGGTCAGTTTCCAAGTAGATGAAGCTC	Cloning
2109At2g41170R	GGGGACCACTTTGTACAAGAAAGCTGGGTCCTCCAAGGCTTGTGATGGCC	Cloning
2111At2g41360R	GGGGACCACTTTGTACAAGAAAGCTGGGTCATCTGAAGCAACTAAACAATGCAA	Cloning
1569At2g42730R	GGGGACCACTTTGTACAAGAAAGCTGGGTCAGTCATGATCATAGATGCTGAT	Cloning
2113At2g43260R	GGGGACCACTTTGTACAAGAAAGCTGGGTCGAGAGGTAAGCATATATAACCAA	Cloning
2345At2g43270R	GGGGACCACTTTGTACAAGAAAGCTGGGTCCTTGAATTTTAATGATCTATAATAC	Cloning
2115At2g43440R	GGGGACCACTTTGTACAAGAAAGCTGGGTCGAGAGGTAAGTATATATAACCAAC	Cloning
1451At2g44030R	GGGGACCACTTTGTACAAGAAAGCTGGGTCGTGTCGAGCAAGTGTCACTA	Cloning
2347At2g44130R	GGGGACCACTTTGTACAAGAAAGCTGGGTCAACATAGATTGAAGCATGCGAA	Cloning
1126At2g44630R	GGGGACCACTTTGTACAAGAAAGCTGGGTCACCCGAAAGAGACAGACAAT	Cloning
1453At2g44700R	GGGGACCACTTTGTACAAGAAAGCTGGGTCACCTGAAAGAGACAGACAATGA	Cloning
1425At2g44900R	GGGGACCACTTTGTACAAGAAAGCTGGGTCAATGGAAGATTCCGCCTGGT	Cloning
1150At2g47900R	GGGGACCACTTTGTACAAGAAAGCTGGGTCTTCACATGCTATCTTGGTGT	Cloning
1571At3g03030R	GGGGACCACTTTGTACAAGAAAGCTGGGTCTTGTTCATCCCACTTGTCAC	Cloning
1573At3g03040R	GGGGACCACTTTGTACAAGAAAGCTGGGTCTTGTGGAATCGACTTCTTCTTAC	Cloning
1079At3g03360R	GGGGACCACTTTGTACAAGAAAGCTGGGTGCATGGCTATGCTAGAAAGAC	Cloning
2349At3g04660R	GGGGACCACTTTGTACAAGAAAGCTGGGTCAGTTAGCTTCGACAGAACCA	Cloning
1194At3g06240R	GGGGACCACTTTGTACAAGAAAGCTGGGTCGCTCTCTATACCATAAGAGT	Cloning
1158At3g06380R	GGGGACCACTTTGTACAAGAAAGCTGGGTCTTCACAGGCAATTCTGGTTT	Cloning
1128At3g06570R	GGGGACCACTTTGTACAAGAAAGCTGGGTCAACAGTAGCAGCAAGAGCTT	Cloning
1347At3g07870R	GGGGACCACTTTGTACAAGAAAGCTGGGTCCCATAAATCAAGGGGTGTATC	Cloning
1769At3g08750R	GGGGACCACTTTGTACAAGAAAGCTGGGTCCTGAATCGGAATCAGACTCG	Cloning
2351At3g08810R	GGGGACCACTTTGTACAAGAAAGCTGGGTCAAGAGTAGCAACAAGAACCTTC	Cloning
1967At3g10240R	GGGGACCACTTTGTACAAGAAAGCTGGGTCAGTAAAAGAGATCTGACTCTCAAC	Cloning
1771At3g10430R	GGGGACCACTTTGTACAAGAAAGCTGGGTCTTCTGGAACGGGAATCAGAC	Cloning
1773At3g13680R	GGGGACCACTTTGTACAAGAAAGCTGGGTCGTTACTTTCTTTCCTTTTGCCC	Cloning
1775At3g13820R	GGGGACCACTTTGTACAAGAAAGCTGGGTCACCAATAATCTTAATCTTTCTTCCT	Cloning
1777At3g13830R	GGGGACCACTTTGTACAAGAAAGCTGGGTCGCCACCCGTCTTCTCGATTT	Cloning
1063At3g16210R	GGGGACCACTTTGTACAAGAAAGCTGGGTGAATAAATATGCGATTAACAATCTTAAG	Cloning
1779At3g16580R	GGGGACCACTTTGTACAAGAAAGCTGGGTCAACTTGTAATTCTGCTGGTTCTT	Cloning
1901At3g16590R	GGGGACCACTTTGTACAAGAAAGCTGGGTCGGCTAAAGGAATAGGAACCA	Cloning
1783At3g16880R	GGGGACCACTTTGTACAAGAAAGCTGGGTCGTTGCTTTTGCCTTTTGCCAG	Cloning
1785At3g17280R	GGGGACCACTTTGTACAAGAAAGCTGGGTCCACTTCGACTATGGGTGCAT	Cloning
1787At3g17320R	GGGGACCACTTTGTACAAGAAAGCTGGGTCGATTTGCACAGAACTTGGAAC	Cloning
1789At3g17400R	GGGGACCACTTTGTACAAGAAAGCTGGGTCAAGGTGATCGATCGTGTTCT	Cloning
1793At3g17490R	GGGGACCACTTTGTACAAGAAAGCTGGGTCACTTGAGAAATCTTTTCGCTTTC	Cloning
1797At3g17530R	GGGGACCACTTTGTACAAGAAAGCTGGGTCACCTCCTTTGATTTCATTTTCTTCT	Cloning
1799At3g17540R	GGGGACCACTTTGTACAAGAAAGCTGGGTCAGTAATTCGTTTAACTAACCTCC	Cloning
1801At3g17560R	GGGGACCACTTTGTACAAGAAAGCTGGGTCAACCAATCTTGGAACATAACCAA	Cloning
1803At3g17570F	GGGGACCACTTTGTACAAGAAAGCTGGGTCCCTTTTTCTTTTGCCTCCGG	Cloning
1805At3g17620R	GGGGACCACTTTGTACAAGAAAGCTGGGTCATCAGTAATCAATTTCCCTTTTTTC	Cloning
１065At3g17710R	GGGGACCACTTTGTACAAGAAAGCTGGGTGAACTTGATGTGATTCAAAAGGAAC	Cloning
1196At3g18320R	GGGGACCACTTTGTACAAGAAAGCTGGGTCGTAATCTCTTTTCCTTTTGCTTCC	Cloning
2121At3g18720R	GGGGACCACTTTGTACAAGAAAGCTGGGTCAAAATTAAAATTGTCATGAGGTGGC	Cloning
1811At3g18910R	GGGGACCACTTTGTACAAGAAAGCTGGGTCGTGCCCTCTTTTCCTGTTGC	Cloning
1813At3g19410R	GGGGACCACTTTGTACAAGAAAGCTGGGTCACTCTTTTCCTCTTGCCTAGA	Cloning
1815At3g19560R	GGGGACCACTTTGTACAAGAAAGCTGGGTCGACTTGCACACAACTTGGAAC	Cloning
1819At3g19880R	GGGGACCACTTTGTACAAGAAAGCTGGGTCCACTTCTCTACCCTTTCCTTTG	Cloning
1821At3g19890R	GGGGACCACTTTGTACAAGAAAGCTGGGTCCCTTTTGCTCTTCCTCTTCC	Cloning
1823At3g20030R	GGGGACCACTTTGTACAAGAAAGCTGGGTCCTCTTCTTCTCTTTCTTTTTTGAA	Cloning
1825At3g20690R	GGGGACCACTTTGTACAAGAAAGCTGGGTCCTTCACAGAACTTGGTACATAAG	Cloning
1827At3g20710R	GGGGACCACTTTGTACAAGAAAGCTGGGTCTAGAGCATATGAGCACACAAG	Cloning
1829At3g21120R	GGGGACCACTTTGTACAAGAAAGCTGGGTCGATACCTTGCTGGATTTGAAC	Cloning
1831At3g21130R	GGGGACCACTTTGTACAAGAAAGCTGGGTCGATACTTTGTTGGATTTGAACC	Cloning
1833At3g21170R	GGGGACCACTTTGTACAAGAAAGCTGGGTCAATACCATGTTGAATTTGAACCAA	Cloning
1835At3g21410R	GGGGACCACTTTGTACAAGAAAGCTGGGTCTTCTGGTGTATTATCCTCCGA	Cloning
1837At3g22350R	GGGGACCACTTTGTACAAGAAAGCTGGGTCCAAGATTTGAACCAAACTTGG	Cloning
1140At3g22700R	GGGGACCACTTTGTACAAGAAAGCTGGGTCTATATCCATCGTCCTCTCCG	Cloning
1843At3g22720R	GGGGACCACTTTGTACAAGAAAGCTGGGTCCTGGATTTGAAACAAACTCGG	Cloning
1845At3g22730R	GGGGACCACTTTGTACAAGAAAGCTGGGTCTTCTTTTATAATGCATCCACCTTC	Cloning
1847At3g22870R	GGGGACCACTTTGTACAAGAAAGCTGGGTCTATTGTTTTGTCTCCTCTTTTGG	Cloning
2361At3g22940R	GGGGACCACTTTGTACAAGAAAGCTGGGTCCTGTTGATGACATTCAAGTGAC	Cloning
1180At3g23880R	GGGGACCACTTTGTACAAGAAAGCTGGGTCAAGATCATTTGGAGAAACCATT	Cloning
1969At3g23960R	GGGGACCACTTTGTACAAGAAAGCTGGGTCAAAAAGCTTCACGTTCTCTACATG	Cloning
1851At3g24580R	GGGGACCACTTTGTACAAGAAAGCTGGGTCAAAATGCACTAAACTTGGAACATAA	Cloning
1853At3g24700R	GGGGACCACTTTGTACAAGAAAGCTGGGTCATATTTCTGAATAGGAATACATAGA	Cloning
2363At3g24760R	GGGGACCACTTTGTACAAGAAAGCTGGGTCACCACGGATCGAACCGCCAA	Cloning
1855At3g25460R	GGGGACCACTTTGTACAAGAAAGCTGGGTCATCATTACCTTGCCGGATTTG	Cloning
2367At3g26010R	GGGGACCACTTTGTACAAGAAAGCTGGGTCTTGATGAAGCCAATTCCTTATCAT	Cloning
1110At3g26810R	GGGGACCACTTTGTACAAGAAAGCTGGGTCGAGAATCCACACAAATGGCG	Cloning
1577At3g42770R	GGGGACCACTTTGTACAAGAAAGCTGGGTCCATGACTTGTATAATGAGCTTGG	Cloning
1457At3g43710R	GGGGACCACTTTGTACAAGAAAGCTGGGTCAAGAGTAGCAGCAAAAACATGC	Cloning
1579At3g44060R	GGGGACCACTTTGTACAAGAAAGCTGGGTCCAGGACTTGAATCTTGAGCT	Cloning
1138At3g44130R	GGGGACCACTTTGTACAAGAAAGCTGGGTCAACATAGATTGAAGCATGCG	Cloning
1585At3g44810R	GGGGACCACTTTGTACAAGAAAGCTGGGTCAATGACTTGCATCGTGAGCC	Cloning
1459At3g46050R	GGGGACCACTTTGTACAAGAAAGCTGGGTCATATGTCACAATGGTAGAATTCAAG	Cloning
2487At3g47030R	GGGGACCACTTTGTACAAGAAAGCTGGGTCCATGGCTATGCTAGAAAGAC	Cloning
1351At3g48880R	GGGGACCACTTTGTACAAGAAAGCTGGGTCAAGATGAAGAGAACTCACTTCA	Cloning
1973At3g49450R	GGGGACCACTTTGTACAAGAAAGCTGGGTCCATAATAAGATTCACATTCTCGATA	Cloning
1210At3g49510R	GGGGACCACTTTGTACAAGAAAGCTGGGTCATCTTGTAGTTGCACTAAACTTG	Cloning
1903At3g49520R	GGGGACCACTTTGTACAAGAAAGCTGGGTCAACTTGCAGTTGCAATAAACTTG	Cloning
2383At3g49980R	GGGGACCACTTTGTACAAGAAAGCTGGGTCACTATTCAGCTCTTTTTCGTTTG	Cloning
1419At3g50080R	GGGGACCACTTTGTACAAGAAAGCTGGGTCAATGGAACTAGTAGCTTCACTT	Cloning
1071At3g52031R	GGGGACCACTTTGTACAAGAAAGCTGGGTGCGAGAGATTGAACTTCCATA	Cloning
1595At3g52670R	GGGGACCACTTTGTACAAGAAAGCTGGGTCTTCGAATTCGAACACAAGGTTG	Cloning
1130At3g54460R	GGGGACCACTTTGTACAAGAAAGCTGGGTCAGCTAATTGGTGATCTTTTAAA	Cloning
2135At3g54480R	GGGGACCACTTTGTACAAGAAAGCTGGGTCTTCATAATCTACATCAAACCAGAAA	Cloning
1112At3g54650R	GGGGACCACTTTGTACAAGAAAGCTGGGTCAGGGATTACCTGTTTTCGG	Cloning
2139At3g56470R	GGGGACCACTTTGTACAAGAAAGCTGGGTCGATACGATGATCAAACAAAGGG	Cloning
1599At3g56780R	GGGGACCACTTTGTACAAGAAAGCTGGGTCAGTCCTCTTCAATCTGTTGC	Cloning
1208At3g57580R	GGGGACCACTTTGTACAAGAAAGCTGGGTCTACCACTTCCCCGATGTTTT	Cloning
1601At3g58820R	GGGGACCACTTTGTACAAGAAAGCTGGGTCGAGAATTCTTCCTTTTGCAGTC	Cloning
1172At3g58900R	GGGGACCACTTTGTACAAGAAAGCTGGGTCCAATGGACCGCGCACTAGTA	Cloning
1607At3g58920R	GGGGACCACTTTGTACAAGAAAGCTGGGTCAGAAAAGTTGATCTGGATCTTAC	Cloning
1609At3g58930R	GGGGACCACTTTGTACAAGAAAGCTGGGTCTTGTGTAGTCCATTTCCTACG	Cloning
1727At3g58940R	GGGGACCACTTTGTACAAGAAAGCTGGGTCTTCTCCTTCTCGTGGGGGAA	Cloning
1613At3g58980R	GGGGACCACTTTGTACAAGAAAGCTGGGTCCATCCATAGTCTCAAGATCTC	Cloning
1615At3g59000R	GGGGACCACTTTGTACAAGAAAGCTGGGTCACCAAGAGTCCGAACCAATC	Cloning
1132At3g59150R	GGGGACCACTTTGTACAAGAAAGCTGGGTCAGCAGTTTCCTTCATGACTTG	Cloning
1617At3g59160R	GGGGACCACTTTGTACAAGAAAGCTGGGTCGGTTACTAAAGGGATAAGTTGG	Cloning
1621At3g59190R	GGGGACCACTTTGTACAAGAAAGCTGGGTCAGTGTTAGAAAAGAAATGTGTCAG	Cloning
1623At3g59200R	GGGGACCACTTTGTACAAGAAAGCTGGGTCGTACAACCAGGAATCATCATC	Cloning
1625At3g59210R	GGGGACCACTTTGTACAAGAAAGCTGGGTCCAGGTGAAATCCATTTTCCATC	Cloning
1631At3g59250R	GGGGACCACTTTGTACAAGAAAGCTGGGTCGCTAAGGACATCAGGGATTA	Cloning
1905At3g59610R	GGGGACCACTTTGTACAAGAAAGCTGGGTCGGGAAGGGGGGAGAAGTGCA	Cloning
2489At3g60040R	GGGGACCACTTTGTACAAGAAAGCTGGGTCTCTCCTATATTTCATCATCTTTGAA	Cloning
1707At3g60710R	GGGGACCACTTTGTACAAGAAAGCTGGGTCAAGAAAACGACGACTAAAGTGC	Cloning
1977At3g61340R	GGGGACCACTTTGTACAAGAAAGCTGGGTCCATCCTCCAAATGGGTACAA	Cloning
1519At3g61350R	GGGGACCACTTTGTACAAGAAAGCTGGGTCTATGGCTACAGATTTACAGCTA	Cloning
2391At3g62230R	GGGGACCACTTTGTACAAGAAAGCTGGGTCGTAAAAAGTAACGACCAAATTCTC	Cloning
2393At3g62430R	GGGGACCACTTTGTACAAGAAAGCTGGGTCAACAAACTTGACCTGGACTTTG	Cloning
1287At3g62980R	GGGGACCACTTTGTACAAGAAAGCTGGGTCTAATCCGTTAGTAGTAATGATTTG	Cloning
1461At4g02310R	GGGGACCACTTTGTACAAGAAAGCTGGGTCATAATCTGTACAAATAGTAAAATGTT	Cloning
1381At4g02440R	GGGGACCACTTTGTACAAGAAAGCTGGGTCAGTGTAGAGAGGTAAAGCAG	Cloning
1373At4g02740R	GGGGACCACTTTGTACAAGAAAGCTGGGTCAAACTTATCCATAAACTCGCCC	Cloning
1289At4g03190R	GGGGACCACTTTGTACAAGAAAGCTGGGTCCTTTATGGCTAGATGTGAAAC	Cloning
1859At4g04690R	GGGGACCACTTTGTACAAGAAAGCTGGGTCTTCTGGAACTGGAATCAGAC	Cloning
2397At4g05010R	GGGGACCACTTTGTACAAGAAAGCTGGGTCTTTAAACAATACCATAGAGATCTTCG	Cloning
1212At4g05460R	GGGGACCACTTTGTACAAGAAAGCTGGGTCGAAATCAAACTGGTCATAGTCA	Cloning
1116At4g05470R	GGGGACCACTTTGTACAAGAAAGCTGGGTCCACACCATTATATGGGTAAT	Cloning
1383At4g08980R	GGGGACCACTTTGTACAAGAAAGCTGGGTCTGGAGATGGTGGCCAAATAT	Cloning
1979At4g09190R	GGGGACCACTTTGTACAAGAAAGCTGGGTCAATCTGAATGTGATTTGGTATGAC	Cloning
1865At4g10190R	GGGGACCACTTTGTACAAGAAAGCTGGGTCGATATGAACCAAAGTTGGAACAT	Cloning
1142At4g10400R	GGGGACCACTTTGTACAAGAAAGCTGGGTCATGGAAGAAACTTACATCCGT	Cloning
1867At4g10740R	GGGGACCACTTTGTACAAGAAAGCTGGGTCATCAACCTTGATACGTTTATCATGT	Cloning
1981At4g11590R	GGGGACCACTTTGTACAAGAAAGCTGGGTCCAACAACCGAACAGTCTCTAC	Cloning
1463At4g11750R	GGGGACCACTTTGTACAAGAAAGCTGGGTCAACAGTAACAGCCGCAAAATTC	Cloning
1465At4g11770R	GGGGACCACTTTGTACAAGAAAGCTGGGTCAATAGTAACAGCAATAAATTCCAAT	Cloning
1385At4g12560R	GGGGACCACTTTGTACAAGAAAGCTGGGTCGAGAAGAACAAAAAAATCACACCT	Cloning
2401At4g12810R	GGGGACCACTTTGTACAAGAAAGCTGGGTCAAGCAACCATTTTGAAGTAAAAGTG	Cloning
1869At4g17200R	GGGGACCACTTTGTACAAGAAAGCTGGGTCGAGTTGCACTAAGCTTGGAG	Cloning
2153At4g17565R	GGGGACCACTTTGTACAAGAAAGCTGGGTCACTGGTGAAACCAGGTAAGAAC	Cloning
1387At4g18380R	GGGGACCACTTTGTACAAGAAAGCTGGGTCGAACGAATTCATTTCAAGACAATA	Cloning
2503At4g19870R	GGGGACCACTTTGTACAAGAAAGCTGGGTCAACCGAGACAACGAGACAAT	Cloning
1983At4g19930R	GGGGACCACTTTGTACAAGAAAGCTGGGTCAAGATACATGAAGTTCTCAACATC	Cloning
1985At4g19940R	GGGGACCACTTTGTACAAGAAAGCTGGGTCAAGATACATTAAGTTCTCAACATCA	Cloning
1987At4g21240R	GGGGACCACTTTGTACAAGAAAGCTGGGTCATCGGCCTTTTTAAGGACATTAAC	Cloning
2409At4g22060R	GGGGACCACTTTGTACAAGAAAGCTGGGTCTATATGTTTGAAATTTGGCACAAAC	Cloning
1469At4g23580R	GGGGACCACTTTGTACAAGAAAGCTGGGTCCCAAACCGTAGCAGTAAGAG	Cloning
1389At4g24210R	GGGGACCACTTTGTACAAGAAAGCTGGGTCTTTGGATTCTGGAAGAGGTC	Cloning
1355At4g24390R	GGGGACCACTTTGTACAAGAAAGCTGGGTCTAATCCGTTAGTAGTAATGATTTG	Cloning
1471At4g25710R	GGGGACCACTTTGTACAAGAAAGCTGGGTCGAGAGTAGCAGAAAGAGCGT	Cloning
1643At4g26340R	GGGGACCACTTTGTACAAGAAAGCTGGGTCGTCGAATAGAAGCTTAGACG	Cloning
1174At4g27050R	GGGGACCACTTTGTACAAGAAAGCTGGGTCTATGAATTGAATCTTGCATTTTGA	Cloning
1473At4g29370R	GGGGACCACTTTGTACAAGAAAGCTGGGTCAACCGAAACGGCTATAGGAC	Cloning
1291At4g33210R	GGGGACCACTTTGTACAAGAAAGCTGGGTCATCTTGCAAGAGATTTGGAC	Cloning
1871At4g33290R	GGGGACCACTTTGTACAAGAAAGCTGGGTCTCTTGTTGGCCTCCTCCTA	Cloning
2421At4g33900R	GGGGACCACTTTGTACAAGAAAGCTGGGTCCCAAACTGTTGCAGTAAGAGC	Cloning
2505At4g38940R	GGGGACCACTTTGTACAAGAAAGCTGGGTCGAGCACAACAGCTACACAAT	Cloning
2507At4g39240R	GGGGACCACTTTGTACAAGAAAGCTGGGTCAACTGTTACAGTTAGACATCGTA	Cloning
1479At4g39290R	GGGGACCACTTTGTACAAGAAAGCTGGGTCAACATCAGGAGCAAGAGCAC	Cloning
1481At4g39560R	GGGGACCACTTTGTACAAGAAAGCTGGGTCCGCAACAAGAAGCCATACC	Cloning
2423At4g39570R	GGGGACCACTTTGTACAAGAAAGCTGGGTCAACGGTAACAGCTAGAGCAT	Cloning
1485At4g39590R	GGGGACCACTTTGTACAAGAAAGCTGGGTCAACAGAAGCTGAAAGAGCATC	Cloning
2513At4g39760R	GGGGACCACTTTGTACAAGAAAGCTGGGTCTATGGATATGACCATACAATCC	Cloning
2173At5g02920R	GGGGACCACTTTGTACAAGAAAGCTGGGTCAAGTGTTTGCGTGAGCATAATTG	Cloning
2175At5g02930R	GGGGACCACTTTGTACAAGAAAGCTGGGTCGCCATTGCTTCGCTTGAGCA	Cloning
1493At5g02980R	GGGGACCACTTTGTACAAGAAAGCTGGGTCATATGTCACAAGGACAGAATCC	Cloning
2515At5g03970R	GGGGACCACTTTGTACAAGAAAGCTGGGTCGTTACTTCCTGCGGAAGAGG	Cloning
1357At5g07670R	GGGGACCACTTTGTACAAGAAAGCTGGGTCTGTTTTCTTGAAAAATTTCCCACCT	Cloning
1647At5g15620R	GGGGACCACTTTGTACAAGAAAGCTGGGTCAGAGAAATGGACCTTGACCT	Cloning
1391At5g15710R	GGGGACCACTTTGTACAAGAAAGCTGGGTCGAGGACAGATGCATCAAATC	Cloning
1995At5g18160R	GGGGACCACTTTGTACAAGAAAGCTGGGTCAAACGAGATGAAACTCTCAATGTG	Cloning
1164At5g18680R	GGGGACCACTTTGTACAAGAAAGCTGGGTCTTCACAAGCGATTCTAGTCT	Cloning
2431At5g18770R	GGGGACCACTTTGTACAAGAAAGCTGGGTCAAGAAACCTCTGGGGTTTTAC	Cloning
1649At5g18780R	GGGGACCACTTTGTACAAGAAAGCTGGGTCGAGAATGACTAATTGACACAAAC	Cloning
1069At5g21041R	GGGGACCACTTTGTACAAGAAAGCTGGGTGGGCCTTCGCCTTCCCGCTT	Cloning
1653At5g22660R	GGGGACCACTTTGTACAAGAAAGCTGGGTCTATATTTGTATGCATATATACCTTC	Cloning
1657At5g22700R	GGGGACCACTTTGTACAAGAAAGCTGGGTCTCTTCGCAGTCCACGAACCT	Cloning
1661At5g22730R	GGGGACCACTTTGTACAAGAAAGCTGGGTCACAAACTACGATTCGACATGTG	Cloning
2189At5g25290R	GGGGACCACTTTGTACAAGAAAGCTGGGTCAGACGGGAGAAACCATCGAG	Cloning
2577At5g25350R	GGGGACCACTTTGTACAAGAAAGCTGGGTCGTAGAGTATATCGCACCTCC	Cloning
1517At5g26960R	GGGGACCACTTTGTACAAGAAAGCTGGGTCCCACTCCACACACGCACA	Cloning
1667At5g27750R	GGGGACCACTTTGTACAAGAAAGCTGGGTCCTCATCATCAACGATAATTCGAC	Cloning
1873At5g36200R	GGGGACCACTTTGTACAAGAAAGCTGGGTCAGCCCTGCAAGGAGAACTTG	Cloning
1503At5g38670R	GGGGACCACTTTGTACAAGAAAGCTGGGTCAAGAGTAGCAGCAAGAACCTTG	Cloning
1505At5g38680R	GGGGACCACTTTGTACAAGAAAGCTGGGTCGACAGTAGCAGCAAGAAACT	Cloning
1359At5g39450R	GGGGACCACTTTGTACAAGAAAGCTGGGTCTGATCTTCTTCGTTCAGGGG	Cloning
2517At5g41490R	GGGGACCACTTTGTACAAGAAAGCTGGGTCTTTTGCTCTATCTTTTTGCCTC	Cloning
1879At5g41500R	GGGGACCACTTTGTACAAGAAAGCTGGGTCATTGATGAGCTTTTCAATTGCAGC	Cloning
1509At5g42350R	GGGGACCACTTTGTACAAGAAAGCTGGGTCGAGATGAAGCAATGCAATGG	Cloning
1511At5g42360R	GGGGACCACTTTGTACAAGAAAGCTGGGTCGAGATGAAGCAATGCAATGGT	Cloning
1999At5g42430R	GGGGACCACTTTGTACAAGAAAGCTGGGTCAAGCTTCTGTTCTGATGGGC	Cloning
1317At5g42460R	GGGGACCACTTTGTACAAGAAAGCTGGGTCGGTTAGCTGCCTGATTTGCT	Cloning
2201At5g44220R	GGGGACCACTTTGTACAAGAAAGCTGGGTCCATAAACATAAGACTCTCAACCT	Cloning
1305At5g44980R	GGGGACCACTTTGTACAAGAAAGCTGGGTCACAACCAAAGATAACTTGACATG	Cloning
2519At5g45360R	GGGGACCACTTTGTACAAGAAAGCTGGGTCGCAGAACCTCAGGGTACGTT	Cloning
1361At5g46170R	GGGGACCACTTTGTACAAGAAAGCTGGGTCGAACGAGTTCATTTCAAGAC	Cloning
2203At5g48170R	GGGGACCACTTTGTACAAGAAAGCTGGGTCGACAACGTTAACGGGCTTCC	Cloning
2521At5g48980R	GGGGACCACTTTGTACAAGAAAGCTGGGTCAAGAGTAGCAGCAGTAGCAC	Cloning
1885At5g51000R	GGGGACCACTTTGTACAAGAAAGCTGGGTCTTTTCTTTCGCATCTTGCAAGTAC	Cloning
1515At5g51250R	GGGGACCACTTTGTACAAGAAAGCTGGGTCCAAACTAGCAGTAAGAGCCT	Cloning
1206At5g52880R	GGGGACCACTTTGTACAAGAAAGCTGGGTCCAAGTAATCAGGCACGTAAG	Cloning
1681At5g53840R	GGGGACCACTTTGTACAAGAAAGCTGGGTCGTAAAGTAGAGAATGTATAACAACT	Cloning
2601At5g56390R	GGGGACCACTTTGTACAAGAAAGCTGGGTCAAGATTCCAGGAGAATGCAAG	Cloning
1178At5g56420R	GGGGACCACTTTGTACAAGAAAGCTGGGTCGTCGAACAAGAGCTCACATG	Cloning
2529At5g57360R	GGGGACCACTTTGTACAAGAAAGCTGGGTCCGTGAGATAGCTCGCTAGT	Cloning
2007At5g62510R	GGGGACCACTTTGTACAAGAAAGCTGGGTCAGTTTCCAAGTGGATGATGC	Cloning
2009At5g62660R	GGGGACCACTTTGTACAAGAAAGCTGGGTCTATCATTCTTTTGGAGGTCATAAA	Cloning
1369At5g63520R	GGGGACCACTTTGTACAAGAAAGCTGGGTCAGATGTATACGAGACAATAAGAT	Cloning
2013At5g65850R	GGGGACCACTTTGTACAAGAAAGCTGGGTCAAACATGTTATGCAGAAGCTTCAC	Cloning
1295At5g67140R	GGGGACCACTTTGTACAAGAAAGCTGGGTCGACAGCATGCAGCAACGGT	Cloning
ASK4-F	GGGGACAAGTTTGTACAAAAAAGCAGGCTTCATGGCAGAAACGAAGAAGATG	Cloning
ASK4-R	GGGGACCACTTTGTACAAGAAAGCTGGGTCCTCGAACGCCCACCTGTTCTC	Cloning
ASK5-F	GGGGACAAGTTTGTACAAAAAAGCAGGCTTCATGTCGACGAAGATCATGTTGAAGAG	Cloning
ASK5-R	GGGGACCACTTTGTACAAGAAAGCTGGGTCTTGAAAAGCCCATTGATTCTCCTCACG	Cloning
ASK20-F	GGGGACAAGTTTGTACAAAAAAGCAGGCTTCATGTCAGAAGGTGATTTGGC	Cloning
ASK20A-R	GGGGACCACTTTGTACAAGAAAGCTGGGTCTGGAGATTGACCTGTATGCC	Cloning
ASK20B-R	GGGGACCACTTTGTACAAGAAAGCTGGGTCAAAAAGAGTAAACATACATGGCCGC	Cloning
pBig-F	GGAAACAGCTATGACCATGATT	Localization
pBig-R	CCAGTCACGACGTTGTAAAACG	Localization
At1g30790-BiFC-F	GGGTCGACATGAAACGTCAGGAGATAGA	BiFC
At1g30790-BiFC-R	GGCTCGAGCAGAAACCTTATAGTTTCAA	BiFC
At1g47730-BiFC-F	TATCTAGAATGGAGCAAAGAGAAGAGAAGAC	BiFC
At1g47730-BiFC-R	TAGGTACCCAAAGACATGAGAGTTTCAATGTGATTG	BiFC
At2g22030-BiFC-F	TATCTAGAATGAGACGAGCTATAAACTTAATCAACC	BiFC
At2g22030-BiFC-R	TAGGTACCATAAGAAACACCTAGACAACGCC	BiFC
At3g03360-BiFC-F	GCTCTAGAGCATGGAGAAGG AAAGTCAGGA	BiFC
At3g03360-BiFC-R	CCGCTCGAGCGGAGTCACTCTGAATCGTTT	BiFC
At3g04660-BiFC-F	GCTCTAGAGCATGAAGAAAAGGGGAAGGAA	BiFC
At3g04660-BiFC-R	CCGCTCGAGCGGAGTTAGCTTCGACAGAAC	BiFC
At3g17490-BiFC-F	TATCTAGAATGATGATGCCTCATCTTTCAGAG	BiFC
At3g17490-BiFC-R	TAGGTACCACTTGAGAAATCTTTTCGCTTTCTTTTCC	BiFC
At5g21040-BiFC-F	GGGTCGACATGGAATTTGAGTGCCAAGA	BiFC
At5g21040-BiFC-R	GGCTCGAGGGCCTTCGCCTTCCCGCTTG	BiFC
ASK1-BiFC-F	TCTAGAGAGTTAACCATGTCTGCGAAGAAGATTGTGT	BiFC
ASK1-BiFC-R	ATCGATGGATCCGTATTCAAAAGCCCATTGGTTCT	BiFC
ASK2-BiFC-F	TCTAGAGAGTTAACCATGTCGACGG TGAGAAAAATCA	BiFC
ASK2-BiFC-R	ATCGATGGATCCGTATTCAAACGCCCACTGATTCT	BiFC
ASK3&4-BiFC-F	GGTCTAGAATGGCAGAAA CGAAGAAGAT	BiFC
ASK3-BiFC-R	GGACTAGTCTCGAACGCCCACCTGTTCT	BiFC
ASK4-BiFC-R	GGACTAGTCTCGAACGCCCACTTGTTCT	BiFC
ASK5-BiFC-F	TCTAGAGAGTTAACCATGTCGACGA AGATCATGTTGA	BiFC
ASK5-BiFC-R	ATCGATGGATCCGTATTGAAAAGCCCATTGATTCT	BiFC
ASK7-BiFC-F	GGTCTAGAATGTCGACAAAAAAGATCAT	BiFC
ASK7-BiFC-R	GGACTAGTTTCAAAAGCCCATTTATTGT	BiFC
ASK8-BiFC-F	GGTCTAGAATGTCGACGAAAAAGATCAT	BiFC
ASK8&9-BiFC-R	GGACTAGTTTCAAAAGCCCATTTATTCT	BiFC
ASK9&10-BiFC-F	GGTCTAGAATGTCGACGAAGAAGATCAT	BiFC
ASK10-BiFC-R	GGACTAGTTTCAAAACCCCATTGATTCT	BiFC
ASK11&12-BiFC-F	GGTCTAGAATGTCTTCGAAGATGATCGT	BiFC
ASK11&12-BiFC-R	GGACTAGTTTCAAAAGCCCATTGATTCT	BiFC
ASK13-BiFC-F	TCTAGAGAGTTAACCATGTCGAAGATGGTTATGTTGC	BiFC
ASK13-BiFC-R	ATCGATGGATCCGTATTCAAAAGCCCATTGATTCT	BiFC
ASK14-BiFC-F	GGTCTAGAATGTCTTCCAACAAGATTGT	BiFC
ASK14-BiFC-R	GGACTAGTTTCAAAAGCCCATGCGTTTT	BiFC
ASK16-BiFC-F	GGTCTAGAATGTCTTCGAACAAGATTGT	BiFC
ASK16-BiFC-R	GGACTAGTCTTTAGATCCTCAAAAGCCC	BiFC
ASK17-BiFC-F	GGTCTAGAATGTCTTCGAAGAAGATTGT	BiFC
ASK17-BiFC-R	GGACTAGTATTGAAAGCCCATTCGTTCT	BiFC
ASK18-BiFC-F	GGGTCGACATGGCTTCTTCTTCCGAAGA	BiFC
ASK18-BiFC-R	GGCTCGAGCTCATTAAAAGTCCAAGCAT	BiFC
ASK19-BiFC-F	GGTCTAGAATGTCTTCGAAAAAGATTGT	BiFC
ASK19-BiFC-R	GGACTAGTGGGTTTTGGAACTTGTTGTT	BiFC
ASK20A&20B-BiFC-F	CGGTCTAGAATGTCAGAAGGTGATTTGGCCGT	BiFC
ASK20A-BiFC-R	GGCGTCGACTGGAGATTGACCTGTATGCCG	BiFC
ASK20B-BiFC-R	GGCTCGAGAAAAAGAGTAAACATACATGGCCGCCAAATAGATACCATACC	BiFC
